# Supplementary material for: Modeling of the Transport and Exchange of a Gas Species in Lungs With an Asymmetric Branching Pattern. Application to Nitric Oxide
Source: Front Physiol. 2020 Dec 10;11:570015. doi: 10.3389/fphys.2020.570015 (PMC7758446; doi:10.3389/fphys.2020.570015)
Supplement: Supplementary file 1 [file Data_Sheet_1.ZIP]

Archive with 1 entries (1 files):
- Buess et al supplementary material.nb
