# Supplementary material for: Modeling of the Transport and Exchange of a Gas Species in Lungs With an Asymmetric Branching Pattern. Application to Nitric Oxide
Source: Front Physiol. 2020 Dec 10;11:570015. doi: 10.3389/fphys.2020.570015 (PMC7758446; doi:10.3389/fphys.2020.570015)
Supplement: Supplementary file 1 [file Data_Sheet_1.ZIP › Buess et al supplementary material.nb]

(* Content-type: application/vnd.wolfram.mathematica *)

(*** Wolfram Notebook File ***)
(* http://www.wolfram.com/nb *)

(* CreatedBy='Mathematica 10.4' *)

(*CacheID: 234*)
(* Internal cache information:
NotebookFileLineBreakTest
NotebookFileLineBreakTest
NotebookDataPosition[       158,          7]
NotebookDataLength[    591662,      13455]
NotebookOptionsPosition[    584579,      13347]
NotebookOutlinePosition[    585044,      13365]
CellTagsIndexPosition[    585001,      13362]
WindowFrame->Normal*)

(* Beginning of Notebook Content *)
Notebook[{
Cell[BoxData[
 RowBox[{
  StyleBox[
   RowBox[{"(*", " ", "Introduction", " ", "*)"}],
   FontSize->16], "\[IndentingNewLine]", 
  RowBox[{"(*", " ", 
   RowBox[{
    RowBox[{
    "This", " ", "mathematica", " ", "file", " ", "is", " ", "the", " ", 
     "supplementary", " ", "material", " ", "of", " ", 
     "\"\<Modeling of the transport and exchange of a gas species in lungs \
with an asymmetric branching pattern. Application to nitric oxide\>\""}], ",",
     " ", 
    RowBox[{"by", " ", 
     RowBox[{"A", ".", " ", "Buess"}], " ", "et", " ", 
     RowBox[{"al", ".", " ", "Any"}], " ", "question", " ", "may", " ", "be", 
     " ", "sent", " ", "to", " ", "the", " ", "corresponding", " ", "author", 
     " ", "of", " ", "the", " ", "paper"}]}], " ", "*)"}]}]], "Input",
 CellChangeTimes->{{3.809515363992519*^9, 3.809515467256626*^9}, {
   3.809517562065197*^9, 3.80951756642426*^9}, 3.809521898166123*^9, {
   3.809769748261016*^9, 
   3.80976975462844*^9}},ExpressionUUID->"38e7a24f-bb17-4d76-b3e7-\
2fe972c36718"],

Cell[CellGroupData[{

Cell[BoxData[
 RowBox[{
  StyleBox["\[IndentingNewLine]",
   FontSize->16], 
  StyleBox[
   RowBox[{"(*", " ", 
    RowBox[{"Generation", " ", "of", " ", "the", " ", "geometry"}], " ", 
    "*)"}],
   FontSize->16], "\[IndentingNewLine]", "\[IndentingNewLine]", 
  RowBox[{
   RowBox[{
    RowBox[{"rlist", " ", "=", " ", 
     RowBox[{"{", 
      RowBox[{
       RowBox[{"Rg", " ", "\[Rule]", " ", "8.314"}], ",", 
       RowBox[{"Tb", " ", "\[Rule]", " ", 
        RowBox[{"273.15", "+", "37"}]}], ",", 
       RowBox[{"Patm", " ", "\[Rule]", " ", "1"}], ",", 
       RowBox[{"Df", " ", "\[Rule]", " ", 
        RowBox[{"3.3", " ", 
         SuperscriptBox["10", 
          RowBox[{"-", "9"}]]}]}], ",", " ", 
       RowBox[{"kcin", " ", "\[Rule]", " ", "0.2"}], ",", 
       RowBox[{"Prod", " ", "\[Rule]", " ", 
        RowBox[{"25", " ", 
         SuperscriptBox["10", 
          RowBox[{"-", "12"}]], 
         SuperscriptBox["10", "6"]}]}], ",", 
       RowBox[{"\[Delta]e", " ", "\[Rule]", " ", 
        RowBox[{"10", " ", 
         SuperscriptBox["10", 
          RowBox[{"-", "6"}]]}]}], ",", 
       RowBox[{"\[Delta]m", "\[Rule]", " ", 
        RowBox[{"30", " ", 
         SuperscriptBox["10", 
          RowBox[{"-", "6"}]]}]}], ",", 
       RowBox[{"\[Delta]\[Mu]", " ", "\[Rule]", " ", 
        RowBox[{"10", " ", 
         SuperscriptBox["10", 
          RowBox[{"-", "6"}]]}]}], ",", 
       RowBox[{"Ceq", " ", "\[Rule]", " ", "2"}], ",", 
       RowBox[{"kalv", " ", "\[Rule]", " ", 
        RowBox[{"2", " ", 
         SuperscriptBox["10", 
          RowBox[{"-", "3"}]]}]}], ",", 
       RowBox[{"Dair", "\[Rule]", " ", 
        RowBox[{"2.2", " ", 
         SuperscriptBox["10", 
          RowBox[{"-", "5"}]]}]}]}], "}"}]}], ";"}], " ", 
   RowBox[{"(*", " ", 
    RowBox[{
     RowBox[{"Rg", " ", "=", " ", 
      RowBox[{"ideal", " ", "gas", " ", "constant", " ", 
       RowBox[{"(", 
        RowBox[{"Jx", " ", 
         SuperscriptBox["mol", 
          RowBox[{"-", "1"}]], "x", " ", 
         SuperscriptBox["K", 
          RowBox[{"-", "1"}]]}], ")"}]}]}], " ", ",", " ", 
     RowBox[{"Tb", " ", "=", " ", 
      RowBox[{"body", " ", "temperature", " ", 
       RowBox[{"(", "K", ")"}]}]}], ",", " ", 
     RowBox[{"Patm", " ", "=", " ", 
      RowBox[{"atmospheric", " ", "pressure", " ", 
       RowBox[{"(", "atm", ")"}]}]}], ",", " ", 
     RowBox[{"Df", " ", "=", " ", 
      RowBox[{
      "diffusion", " ", "coefficient", " ", "of", " ", "NO", " ", "in", " ", 
       "water", " ", 
       RowBox[{"(", 
        RowBox[{
         SuperscriptBox["m", "2"], " ", "x", " ", 
         SuperscriptBox["s", 
          RowBox[{"-", "1"}]]}], ")"}]}]}], ",", " ", 
     RowBox[{"kcin", " ", "=", " ", 
      RowBox[{
      "kinetic", " ", "constant", " ", "for", " ", "the", " ", "first", " ", 
       "order", " ", "reaction", " ", "of", " ", "NO", " ", "consumption", 
       " ", 
       RowBox[{"(", 
        SuperscriptBox["s", 
         RowBox[{"-", "1"}]], ")"}]}]}], ",", " ", 
     RowBox[{"Prod", " ", "=", " ", 
      RowBox[{
      "volumetric", " ", "production", " ", "rate", " ", "of", " ", "NO", " ",
        "in", " ", "the", " ", "epithelium", " ", 
       RowBox[{"(", 
        RowBox[{"molNO", " ", "x", " ", 
         SuperscriptBox["m", 
          RowBox[{"-", "3"}]], " ", "x", " ", 
         SuperscriptBox["s", 
          RowBox[{"-", "1"}]]}], ")"}]}]}], ",", " ", 
     RowBox[{"Ceq", " ", "=", " ", 
      RowBox[{
      "NO", " ", "concentration", " ", "in", " ", "equilibrium", " ", "with", 
       " ", "the", " ", "blood", " ", 
       RowBox[{"(", "ppb", ")"}]}]}], ",", " ", 
     RowBox[{"kalv", " ", "=", " ", 
      RowBox[{
      "ratio", " ", "of", " ", "the", " ", "diffusion", " ", "coefficient", 
       " ", "of", " ", "NO", " ", "in", " ", "the", " ", "alveolar", " ", 
       "tissue", " ", "to", " ", "the", " ", "thickness", " ", "of", " ", 
       "the", " ", "alveolar", " ", "epithelium", " ", 
       RowBox[{"(", 
        RowBox[{"m", " ", "x", " ", 
         SuperscriptBox["s", 
          RowBox[{"-", "1"}]]}], ")"}]}]}], ",", " ", 
     RowBox[{"Dair", "=", " ", 
      RowBox[{
      "diffusion", " ", "coefficient", " ", "of", " ", "NO", " ", "in", " ", 
       "air", " ", 
       RowBox[{"(", 
        RowBox[{
         SuperscriptBox["m", "2"], " ", "x", " ", 
         SuperscriptBox["s", 
          RowBox[{"-", "1"}]]}], ")"}]}]}], ",", " ", 
     RowBox[{"\[Delta]e", " ", "=", " ", 
      RowBox[{
      "thickness", " ", "of", " ", "the", " ", "epithelium", " ", "layer", 
       " ", "in", " ", "a", " ", "healthy", " ", "person", " ", 
       RowBox[{"(", "m", ")"}]}]}], ",", " ", 
     RowBox[{"\[Delta]m", " ", "=", " ", 
      RowBox[{
      "thickness", " ", "of", " ", "the", " ", "tissue", " ", "layer", " ", 
       "in", " ", "a", " ", "healthy", " ", "person", " ", 
       RowBox[{"(", "m", ")"}]}]}], ",", " ", 
     RowBox[{"\[Delta]\[Mu]", " ", "=", " ", 
      RowBox[{
      "thickness", " ", "of", " ", "the", " ", "liquid", " ", "layer", " ", 
       "in", " ", "a", " ", "healthy", " ", "person", " ", 
       RowBox[{"(", "m", ")"}]}]}]}], " ", "*)"}], "\[IndentingNewLine]", 
   "\[IndentingNewLine]", 
   RowBox[{
    RowBox[{"Dtrachee", " ", "=", " ", 
     RowBox[{"1.5", " ", 
      SuperscriptBox["10", 
       RowBox[{"-", "2"}]]}]}], ";"}], " ", 
   RowBox[{"(*", " ", 
    RowBox[{
     RowBox[{"Diameter", " ", "of", " ", "the", " ", "trachea"}], ",", " ", 
     "m"}], " ", "*)"}], "\[IndentingNewLine]", 
   RowBox[{
    RowBox[{"ngenstart", " ", "=", " ", "3"}], ";", " ", 
    RowBox[{"(*", " ", 
     RowBox[{
      RowBox[{"For", " ", "a", " ", "full", " ", "tree"}], ",", " ", 
      RowBox[{"ngenstart", " ", "=", " ", 
       RowBox[{
       "1.", " ", "To", " ", "reduce", " ", "the", " ", "required", " ", 
        "computational", " ", "power"}]}], ",", " ", 
      RowBox[{
      "it", " ", "is", " ", "recommanded", " ", "to", " ", "solve", " ", 
       "the", " ", "equations", " ", "for", " ", "instance", " ", "on", " ", 
       RowBox[{"1", "/", "8"}], "th", " ", "of", " ", "a", " ", "tree"}], ",",
       " ", 
      RowBox[{
       RowBox[{"with", " ", "ngenstart"}], " ", "=", " ", "4"}]}], " ", 
     "*)"}], "\[IndentingNewLine]", 
    RowBox[{"hmean", " ", "=", " ", 
     SuperscriptBox["2", 
      FractionBox[
       RowBox[{"-", "1"}], "3"]]}], ";"}], " ", 
   RowBox[{"(*", " ", 
    RowBox[{
     RowBox[{
     "Ratio", " ", "of", " ", "the", " ", "diameter", " ", "of", " ", "a", 
      " ", "daughter", " ", "airway", " ", "to", " ", "its", " ", "parent", 
      " ", "diameter"}], ",", " ", 
     RowBox[{
     "in", " ", "the", " ", "absence", " ", "of", " ", "physiological", " ", 
      "variability", " ", "and", " ", "for", " ", "a", " ", "tree", " ", 
      "with", " ", "a", " ", "symmetric", " ", "branching", " ", 
      "pattern"}]}], " ", "*)"}], "\[IndentingNewLine]", 
   RowBox[{
    RowBox[{"ngenmax", " ", "=", " ", "23"}], ";", " ", 
    RowBox[{"(*", " ", 
     RowBox[{
     "Maximum", " ", "number", " ", "of", " ", "generations", " ", 
      "considered", " ", "during", " ", "the", " ", "computation"}], " ", 
     "*)"}], "\[IndentingNewLine]", 
    RowBox[{"Xmaxcomp", " ", "=", " ", 
     RowBox[{"Join", "[", 
      RowBox[{
       RowBox[{"{", 
        RowBox[{"0.08", ",", "0.01", ",", "0.04", ",", "0.07"}], "}"}], ",", 
       RowBox[{"Table", "[", 
        RowBox[{"0.08", ",", 
         RowBox[{"{", 
          RowBox[{"i", ",", "1", ",", "30"}], "}"}]}], "]"}]}], "]"}]}], ";", 
    " ", 
    RowBox[{"(*", " ", 
     RowBox[{"Values", " ", "of", " ", "\[Chi]imax"}], " ", "*)"}], 
    "\[IndentingNewLine]", 
    RowBox[{"Xmax", " ", "=", " ", 
     RowBox[{"Table", "[", 
      RowBox[{
       RowBox[{"Xmaxcomp", "[", 
        RowBox[{"[", "i", "]"}], "]"}], ",", 
       RowBox[{"{", 
        RowBox[{"i", ",", "ngenstart", ",", "30"}], "}"}]}], "]"}]}], ";", 
    " ", 
    RowBox[{"(*", " ", 
     RowBox[{
     "Limited", " ", "to", " ", "the", " ", "considered", " ", 
      "generations"}], " ", "*)"}], "\[IndentingNewLine]", 
    RowBox[{"Xmincomp", " ", "=", " ", 
     RowBox[{"Join", "[", 
      RowBox[{
       RowBox[{"{", 
        RowBox[{"0.1", ",", "0.12", ",", "0.12", ",", "0.05"}], "}"}], ",", 
       RowBox[{"Table", "[", 
        RowBox[{"0.12", ",", 
         RowBox[{"{", 
          RowBox[{"i", ",", "1", ",", "30"}], "}"}]}], "]"}]}], "]"}]}], ";", 
    " ", 
    RowBox[{"(*", " ", 
     RowBox[{"Values", " ", "of", " ", "\[Chi]imin"}], " ", "*)"}], 
    "\[IndentingNewLine]", 
    RowBox[{"Xmin", " ", "=", " ", 
     RowBox[{"Table", "[", 
      RowBox[{
       RowBox[{"Xmincomp", "[", 
        RowBox[{"[", "i", "]"}], "]"}], ",", 
       RowBox[{"{", 
        RowBox[{"i", ",", "ngenstart", ",", "30"}], "}"}]}], "]"}]}], ";", 
    " ", 
    RowBox[{"(*", " ", 
     RowBox[{
     "Limited", " ", "to", " ", "the", " ", "considered", " ", 
      "generations"}], " ", "*)"}], "\[IndentingNewLine]", 
    RowBox[{"\[Alpha]valuecomp", " ", "=", 
     RowBox[{"Join", "[", 
      RowBox[{
       RowBox[{"{", 
        RowBox[{
        "8", ",", " ", "3.07", ",", "1.75", ",", "1.43", ",", "1.85"}], "}"}],
        ",", 
       RowBox[{"Table", "[", 
        RowBox[{"3", ",", 
         RowBox[{"{", 
          RowBox[{"i", ",", "1", ",", "30"}], "}"}]}], "]"}]}], "]"}]}], ";", 
    " ", 
    RowBox[{"(*", " ", 
     RowBox[{"Values", " ", "of", " ", "\[Alpha]i"}], " ", "*)"}], 
    "\[IndentingNewLine]", 
    RowBox[{"\[Alpha]value", " ", "=", " ", 
     RowBox[{"Table", "[", 
      RowBox[{
       RowBox[{"\[Alpha]valuecomp", "[", 
        RowBox[{"[", "i", "]"}], "]"}], ",", 
       RowBox[{"{", 
        RowBox[{"i", ",", "ngenstart", ",", "30"}], "}"}]}], "]"}]}], ";", 
    " ", 
    RowBox[{"(*", " ", 
     RowBox[{
     "Limited", " ", "to", " ", "the", " ", "considered", " ", 
      "generations"}], " ", "*)"}], "\[IndentingNewLine]", 
    RowBox[{"\[Sigma]valuecomp", " ", "=", " ", 
     RowBox[{"Join", "[", 
      RowBox[{
       RowBox[{"{", 
        RowBox[{"0", ",", "0", ",", "0", ",", "0"}], "}"}], ",", 
       RowBox[{"Table", "[", 
        RowBox[{"0.05", ",", 
         RowBox[{"{", 
          RowBox[{"i", ",", "1", ",", "30"}], "}"}]}], "]"}]}], "]"}]}], ";", 
    " ", 
    RowBox[{"(*", " ", 
     RowBox[{"Values", " ", "of", " ", "\[Sigma]i"}], " ", "*)"}], 
    "\[IndentingNewLine]", 
    RowBox[{"\[Sigma]value", " ", "=", " ", 
     RowBox[{"Table", "[", 
      RowBox[{
       RowBox[{"\[Sigma]valuecomp", "[", 
        RowBox[{"[", "i", "]"}], "]"}], ",", 
       RowBox[{"{", 
        RowBox[{"i", ",", "ngenstart", ",", "30"}], "}"}]}], "]"}]}], ";", 
    " ", 
    RowBox[{"(*", " ", 
     RowBox[{
     "Limited", " ", "to", " ", "the", " ", "considered", " ", 
      "generations"}], " ", "*)"}], "\[IndentingNewLine]", 
    "\[IndentingNewLine]", 
    RowBox[{"dalv", " ", "=", " ", 
     RowBox[{"200", " ", 
      SuperscriptBox["10", 
       RowBox[{"-", "6"}]]}]}], ";", " ", 
    RowBox[{"(*", " ", 
     RowBox[{
      RowBox[{"Diameter", " ", "of", " ", "an", " ", "alveolus"}], ",", " ", 
      RowBox[{"assuming", " ", "a", " ", "spherical", " ", "shape"}], ",", 
      " ", "m"}], " ", "*)"}], "\[IndentingNewLine]", 
    RowBox[{"La", " ", "=", " ", "0.001"}], ";", " ", 
    RowBox[{"(*", " ", 
     RowBox[{
      RowBox[{
      "Length", " ", "of", " ", "an", " ", "airway", " ", "in", " ", "an", 
       " ", "acinus"}], ",", " ", "m"}], " ", "*)"}], "\[IndentingNewLine]", 
    RowBox[{"Da", " ", "=", " ", 
     RowBox[{"400", " ", 
      SuperscriptBox["10", 
       RowBox[{"-", "6"}]]}]}], ";", " ", 
    RowBox[{"(*", " ", 
     RowBox[{
      RowBox[{
      "Diameter", " ", "of", " ", "an", " ", "airway", " ", "in", " ", "an", 
       " ", "acinus"}], ",", " ", "m"}], " ", "*)"}], "\[IndentingNewLine]", 
    RowBox[{"Valv", " ", "=", " ", 
     RowBox[{
      FractionBox["1", "2"], 
      FractionBox[
       RowBox[{"\[Pi]", " ", 
        SuperscriptBox["dalv", "3"]}], "6"]}]}], ";", " ", 
    RowBox[{"(*", " ", 
     RowBox[{
      RowBox[{"Volume", " ", "of", " ", "an", " ", "alveolus"}], ",", " ", 
      SuperscriptBox["m", "3"]}], " ", "*)"}], "\[IndentingNewLine]", 
    "\[IndentingNewLine]", 
    RowBox[{"\[Epsilon]", " ", "=", " ", 
     SuperscriptBox["10", 
      RowBox[{"-", "5"}]]}], ";"}], "\[IndentingNewLine]", 
   "\[IndentingNewLine]", 
   RowBox[{
    RowBox[{
     RowBox[{"Dia", "[", 
      RowBox[{"1", ",", "1"}], "]"}], " ", "=", " ", 
     RowBox[{"Dtrachee", " ", 
      SuperscriptBox["hmean", 
       RowBox[{"ngenstart", "-", "1"}]]}]}], ";"}], "\[IndentingNewLine]", 
   RowBox[{
    RowBox[{
     RowBox[{"epmuc", "[", 
      RowBox[{"1", ",", "1"}], "]"}], " ", "=", " ", 
     RowBox[{"(", 
      RowBox[{"\[Delta]\[Mu]", "/.", "rlist"}], ")"}]}], ";", " ", 
    RowBox[{"(*", " ", 
     RowBox[{
      RowBox[{"epmuc", "[", 
       RowBox[{"i", ",", "j"}], "]"}], ",", " ", 
      RowBox[{
       RowBox[{"epmus", "[", 
        RowBox[{"i", ",", "j"}], "]"}], " ", "and", " ", 
       RowBox[{"epep", "[", 
        RowBox[{"i", ",", "j"}], "]"}], " ", "are", " ", "the", " ", 
       "thickness", " ", "of", " ", "the", " ", "liquid"}], ",", " ", 
      RowBox[{
      "the", " ", "tissue", " ", "and", " ", "the", " ", "epithelium", " ", 
       "layer", " ", "of", " ", "airway", " ", 
       RowBox[{"(", 
        RowBox[{"i", ",", "j"}], ")"}]}], ",", " ", "m"}], " ", "*)"}], 
    "\[IndentingNewLine]", 
    RowBox[{
     RowBox[{"epmus", "[", 
      RowBox[{"1", ",", "1"}], "]"}], " ", "=", " ", 
     RowBox[{"(", 
      RowBox[{"\[Delta]m", "/.", "rlist"}], ")"}]}], ";"}], 
   "\[IndentingNewLine]", 
   RowBox[{
    RowBox[{
     RowBox[{"epep", "[", 
      RowBox[{"1", ",", "1"}], "]"}], " ", "=", " ", 
     RowBox[{"(", 
      RowBox[{"\[Delta]e", "/.", "rlist"}], ")"}]}], ";"}], 
   "\[IndentingNewLine]", 
   RowBox[{
    RowBox[{
     RowBox[{"facJNO", "[", 
      RowBox[{"1", ",", "1"}], "]"}], "=", "1"}], ";", " ", 
    RowBox[{"(*", " ", 
     RowBox[{
      RowBox[{
       RowBox[{"facJNO", "[", 
        RowBox[{"i", ",", "j"}], "]"}], " ", "is", " ", "a", " ", "parameter",
        " ", "that", " ", "is", " ", "standardly", " ", "set", " ", "to", " ",
        "1", " ", "for", " ", "all", " ", 
       RowBox[{"airways", ".", " ", "Using"}], " ", "the", " ", "alterations",
        " ", "functions", " ", "defined", " ", "below"}], ",", " ", 
      RowBox[{
      "this", " ", "parameter", " ", "can", " ", "become", " ", "different", 
       " ", "than", " ", "1"}], ",", " ", 
      RowBox[{
      "to", " ", "take", " ", "into", " ", "account", " ", "the", " ", 
       "impact", " ", "of", " ", "an", " ", "alteration", " ", "of", " ", 
       "the", " ", "airway", " ", 
       RowBox[{"(", 
        RowBox[{"i", ",", "j"}], ")"}], " ", 
       RowBox[{"(", 
        RowBox[{
        "accumulation", " ", "of", " ", "liquid", " ", "or", " ", "muscle", 
         " ", "constriction"}], ")"}], " ", "on", " ", "the", " ", "exchange",
        " ", "flux", " ", "density", " ", "between", " ", "the", " ", 
       "airway", " ", "wall", " ", "and", " ", "the", " ", "lumen"}]}], " ", 
     "*)"}], "\[IndentingNewLine]", 
    RowBox[{"Dlim", " ", "=", " ", 
     RowBox[{"2", " ", "dalv"}]}], ";", " ", 
    RowBox[{"(*", " ", 
     RowBox[{
      RowBox[{
      "The", " ", "tracheobronchial", " ", "tree", " ", "is", " ", 
       "generated", " ", "until", " ", "an", " ", "ending", " ", "condition", 
       " ", "is", " ", 
       RowBox[{"met", ":", " ", 
        RowBox[{"when", " ", "an", " ", "airway", " ", 
         RowBox[{"(", 
          RowBox[{"i", ",", "j"}], ")"}], " ", "generates", " ", "at", " ", 
         "least", " ", "one", " ", "daughter", " ", "airway", " ", "that", 
         " ", "has", " ", "a", " ", "diameter", " ", "that", " ", "is", " ", 
         "smaller", " ", "than", " ", "or", " ", "equal", " ", "to", " ", "a",
          " ", "critical", " ", "diameter"}]}]}], ",", " ", "Dlim", ",", " ", 
      
      RowBox[{
      "both", " ", "of", " ", "the", " ", "daughter", " ", "airways", " ", 
       "of", " ", "this", " ", "airway", " ", 
       RowBox[{"(", 
        RowBox[{"i", ",", "j"}], ")"}], " ", "are", " ", "not", " ", 
       "generated", " ", "and", " ", 
       RowBox[{"(", 
        RowBox[{"i", ",", "j"}], ")"}], " ", "is", " ", "a", " ", "terminal", 
       " ", "airway"}]}], " ", "*)"}], "\[IndentingNewLine]", 
    "\[IndentingNewLine]", 
    RowBox[{"iter", " ", "=", " ", 
     RowBox[{"{", "}"}]}], ";", " ", 
    RowBox[{"(*", " ", 
     RowBox[{
     "iter", " ", "will", " ", "finally", " ", "be", " ", "the", " ", "list", 
      " ", "of", " ", "the", " ", "terminal", " ", "airways"}], " ", "*)"}], 
    "\[IndentingNewLine]", 
    RowBox[{"lairw", " ", "=", " ", 
     RowBox[{"{", 
      RowBox[{"{", 
       RowBox[{"1", ",", "1"}], "}"}], "}"}]}], ";", " ", 
    RowBox[{"(*", " ", 
     RowBox[{
     "lairw", " ", "will", " ", "finally", " ", "be", " ", "the", " ", "list",
       " ", "of", " ", "the", " ", "intermediate", " ", "airway"}], " ", 
     "*)"}], "\[IndentingNewLine]", 
    RowBox[{"For", "[", 
     RowBox[{
      RowBox[{"i", " ", "=", " ", "1"}], ",", " ", 
      RowBox[{"i", "<", " ", "ngenmax"}], " ", ",", " ", 
      RowBox[{"i", "++"}], ",", "\[IndentingNewLine]", 
      RowBox[{
       RowBox[{"hmax0", " ", "=", " ", 
        RowBox[{"hmean", "+", 
         RowBox[{"Xmax", "[", 
          RowBox[{"[", "i", "]"}], "]"}]}]}], ";", "\[IndentingNewLine]", 
       RowBox[{"hmin0", " ", "=", " ", 
        RowBox[{"hmean", "-", 
         RowBox[{"Xmin", "[", 
          RowBox[{"[", "i", "]"}], "]"}]}]}], ";", "\[IndentingNewLine]", 
       "\[IndentingNewLine]", 
       RowBox[{"For", "[", 
        RowBox[{
         RowBox[{"j", " ", "=", " ", "1"}], ",", " ", 
         RowBox[{"j", "<", " ", 
          RowBox[{
           SuperscriptBox["2", 
            RowBox[{"i", "-", "1"}]], "+", "1"}]}], ",", " ", 
         RowBox[{"j", "++"}], ",", "\[IndentingNewLine]", 
         "\[IndentingNewLine]", 
         RowBox[{
          RowBox[{"hmax", " ", "=", " ", 
           RowBox[{"hmax0", " ", "+", " ", 
            RowBox[{
             RowBox[{"\[Sigma]value", "[", 
              RowBox[{"[", "i", "]"}], "]"}], " ", 
             RowBox[{"RandomVariate", "[", 
              RowBox[{"NormalDistribution", "[", 
               RowBox[{"0", ",", "1"}], "]"}], "]"}]}]}]}], ";", " ", 
          RowBox[{"(*", " ", 
           RowBox[{
           "Randomization", " ", "of", " ", "the", " ", "size", " ", "of", 
            " ", "the", " ", "daughter", " ", "airways"}], " ", "*)"}], 
          "\[IndentingNewLine]", 
          RowBox[{"If", "[", 
           RowBox[{
            RowBox[{"hmax", " ", ">", " ", "1"}], ",", " ", 
            RowBox[{"hmax", " ", "=", " ", "hmax0"}]}], "]"}], ";", 
          "\[IndentingNewLine]", 
          RowBox[{"If", "[", 
           RowBox[{
            RowBox[{
             RowBox[{
              SuperscriptBox["hmax0", "3"], "+", 
              SuperscriptBox["hmin0", "3"], "-", 
              SuperscriptBox["hmax", "3"]}], "\[LessEqual]", " ", "0"}], ",", 
            " ", 
            RowBox[{
             RowBox[{"hmin", " ", "=", " ", "hmin0"}], ";", " ", 
             RowBox[{"hmax", " ", "=", " ", "hmax0"}]}], ",", " ", 
            RowBox[{"hmin", " ", "=", " ", 
             SuperscriptBox[
              RowBox[{"(", 
               RowBox[{
                SuperscriptBox["hmax0", "3"], "+", 
                SuperscriptBox["hmin0", "3"], "-", 
                SuperscriptBox["hmax", "3"]}], ")"}], 
              FractionBox["1", "3"]]}]}], "]"}], ";", 
          RowBox[{"(*", " ", 
           RowBox[{
           "Conservation", " ", "of", " ", "the", " ", "total", " ", "volume",
             " ", "of", " ", "the", " ", "daughter", " ", "airways", " ", 
            "despite", " ", "a", " ", "randomization", " ", "of", " ", 
            "their", " ", "size"}], " ", "*)"}], "\[IndentingNewLine]", 
          "\[IndentingNewLine]", 
          RowBox[{"If", "[", 
           RowBox[{
            RowBox[{
             RowBox[{
              RowBox[{"Min", "[", 
               RowBox[{"hmin", ",", "hmax"}], "]"}], " ", 
              RowBox[{"Dia", "[", 
               RowBox[{"i", ",", "j"}], "]"}]}], " ", ">=", " ", "Dlim"}], 
            " ", ",", "\[IndentingNewLine]", "\[IndentingNewLine]", 
            RowBox[{
             RowBox[{
              RowBox[{"Dia", "[", 
               RowBox[{
                RowBox[{"i", "+", "1"}], ",", 
                RowBox[{
                 RowBox[{"2", "j"}], "-", "1"}]}], "]"}], " ", "=", 
              RowBox[{"hmin", " ", 
               RowBox[{"Dia", "[", 
                RowBox[{"i", ",", "j"}], "]"}]}]}], ";", 
             "\[IndentingNewLine]", 
             RowBox[{
              RowBox[{"Dia", "[", 
               RowBox[{
                RowBox[{"i", "+", "1"}], ",", 
                RowBox[{"2", "j"}]}], "]"}], " ", "=", " ", 
              RowBox[{"hmax", " ", 
               RowBox[{"Dia", "[", 
                RowBox[{"i", ",", "j"}], "]"}]}]}], ";", 
             "\[IndentingNewLine]", 
             RowBox[{
              RowBox[{"epmuc", "[", 
               RowBox[{
                RowBox[{"i", "+", "1"}], ",", 
                RowBox[{"2", "j"}]}], "]"}], "=", 
              RowBox[{
               RowBox[{"epmuc", "[", 
                RowBox[{
                 RowBox[{"i", "+", "1"}], ",", 
                 RowBox[{
                  RowBox[{"2", "j"}], "-", "1"}]}], "]"}], "=", 
               RowBox[{"(", 
                RowBox[{"\[Delta]\[Mu]", "/.", "rlist"}], ")"}]}]}], ";", 
             "\[IndentingNewLine]", 
             RowBox[{
              RowBox[{"epep", "[", 
               RowBox[{
                RowBox[{"i", "+", "1"}], ",", 
                RowBox[{"2", "j"}]}], "]"}], "=", 
              RowBox[{
               RowBox[{"epep", "[", 
                RowBox[{
                 RowBox[{"i", "+", "1"}], ",", 
                 RowBox[{
                  RowBox[{"2", "j"}], "-", "1"}]}], "]"}], "=", 
               RowBox[{"(", 
                RowBox[{"\[Delta]e", "/.", "rlist"}], ")"}]}]}], ";", 
             "\[IndentingNewLine]", 
             RowBox[{
              RowBox[{"epmus", "[", 
               RowBox[{
                RowBox[{"i", "+", "1"}], ",", 
                RowBox[{"2", "j"}]}], "]"}], "=", 
              RowBox[{
               RowBox[{"epmus", "[", 
                RowBox[{
                 RowBox[{"i", "+", "1"}], ",", 
                 RowBox[{
                  RowBox[{"2", "j"}], "-", "1"}]}], "]"}], "=", 
               RowBox[{"(", 
                RowBox[{"\[Delta]m", "/.", "rlist"}], ")"}]}]}], ";", 
             "\[IndentingNewLine]", 
             RowBox[{
              RowBox[{"facJNO", "[", 
               RowBox[{
                RowBox[{"i", "+", "1"}], ",", 
                RowBox[{"2", "j"}]}], "]"}], "=", 
              RowBox[{
               RowBox[{"facJNO", "[", 
                RowBox[{
                 RowBox[{"i", "+", "1"}], ",", 
                 RowBox[{
                  RowBox[{"2", "j"}], "-", "1"}]}], "]"}], "=", "1"}]}], ";", 
             "\[IndentingNewLine]", 
             RowBox[{"lairw", " ", "=", " ", 
              RowBox[{"Join", "[", 
               RowBox[{"lairw", ",", 
                RowBox[{"{", 
                 RowBox[{
                  RowBox[{"{", 
                   RowBox[{
                    RowBox[{"i", "+", "1"}], ",", 
                    RowBox[{
                    RowBox[{"2", "j"}], "-", "1"}]}], "}"}], ",", 
                  RowBox[{"{", 
                   RowBox[{
                    RowBox[{"i", "+", "1"}], ",", 
                    RowBox[{"2", "j"}]}], "}"}]}], "}"}]}], "]"}]}]}], ",", 
            "\[IndentingNewLine]", "\[IndentingNewLine]", 
            RowBox[{
             RowBox[{
              RowBox[{"Dia", "[", 
               RowBox[{
                RowBox[{"i", "+", "1"}], ",", 
                RowBox[{
                 RowBox[{"2", "j"}], "-", "1"}]}], "]"}], " ", "=", "0"}], 
             ";", " ", 
             RowBox[{"(*", " ", 
              RowBox[{
               RowBox[{"If", " ", 
                RowBox[{"(", 
                 RowBox[{"i", ",", "j"}], ")"}], " ", "is", " ", "a", " ", 
                "terminal", " ", "airway"}], ",", " ", 
               RowBox[{
               "its", " ", "two", " ", "daughters", " ", "are", " ", "not", 
                " ", "created"}], ",", " ", 
               RowBox[{"they", " ", "have", " ", "a", " ", "zero", " ", 
                RowBox[{"diameter", ".", " ", "If"}], " ", 
                RowBox[{"(", 
                 RowBox[{"i", ",", "j"}], ")"}], " ", "has", " ", "a", " ", 
                "zero", " ", "diameter"}], ",", " ", 
               RowBox[{
               "its", " ", "two", " ", "daughters", " ", "have", " ", "also", 
                " ", "a", " ", "zero", " ", "diameter"}]}], " ", "*)"}], 
             "\[IndentingNewLine]", 
             RowBox[{
              RowBox[{"Dia", "[", 
               RowBox[{
                RowBox[{"i", "+", "1"}], ",", 
                RowBox[{"2", "j"}]}], "]"}], " ", "=", " ", "0"}], ";"}]}], 
           "\[IndentingNewLine]", "\[IndentingNewLine]", "]"}], ";", 
          "\[IndentingNewLine]", "\[IndentingNewLine]", 
          RowBox[{"If", "[", 
           RowBox[{
            RowBox[{
             RowBox[{
              RowBox[{
               RowBox[{"Min", "[", 
                RowBox[{"hmin", ",", "hmax"}], "]"}], " ", 
               RowBox[{"Dia", "[", 
                RowBox[{"i", ",", "j"}], "]"}]}], " ", "<", " ", "Dlim"}], 
             " ", "&&", " ", 
             RowBox[{
              RowBox[{"Dia", "[", 
               RowBox[{"i", ",", "j"}], "]"}], " ", "\[GreaterEqual]", " ", 
              "Dlim"}]}], ",", 
            RowBox[{"iter", " ", "=", " ", 
             RowBox[{"Join", "[", 
              RowBox[{"iter", ",", 
               RowBox[{"{", 
                RowBox[{"{", 
                 RowBox[{"i", ",", "j"}], "}"}], "}"}]}], "]"}]}]}], "]"}], 
          ";"}]}], "\[IndentingNewLine]", "\[IndentingNewLine]", "]"}], 
       ";"}]}], "\[IndentingNewLine]", "]"}], ";"}], "\[IndentingNewLine]", 
   "\[IndentingNewLine]", 
   RowBox[{
    RowBox[{"For", "[", 
     RowBox[{
      RowBox[{"i", "=", "1"}], ",", " ", 
      RowBox[{"i", "<", 
       RowBox[{"ngenmax", "+", "1"}]}], ",", 
      RowBox[{"i", "++"}], ",", "\[IndentingNewLine]", 
      RowBox[{
       RowBox[{"For", "[", 
        RowBox[{
         RowBox[{"j", " ", "=", " ", "1"}], ",", " ", 
         RowBox[{"j", "<", 
          RowBox[{
           SuperscriptBox["2", 
            RowBox[{"i", "-", "1"}]], "+", "1"}]}], ",", 
         RowBox[{"j", "++"}], ",", "\[IndentingNewLine]", 
         RowBox[{
          RowBox[{
           RowBox[{"Diaini", "[", 
            RowBox[{"i", ",", "j"}], "]"}], " ", "=", " ", 
           RowBox[{"Dia", "[", 
            RowBox[{"i", ",", "j"}], "]"}]}], ";"}]}], "\[IndentingNewLine]", 
        "]"}], ";"}]}], "\[IndentingNewLine]", "]"}], ";", " ", 
    RowBox[{"(*", 
     RowBox[{
     "On", " ", "stocke", " ", "les", " ", "dimatr\[EGrave]es", " ", 
      "initiaux"}], "*)"}], "\[IndentingNewLine]", "\n", 
    RowBox[{"Print", "[", 
     RowBox[{"\"\<Check (should be equal to 0) : \>\"", ",", 
      RowBox[{"Max", "[", 
       RowBox[{"Table", "[", 
        RowBox[{
         RowBox[{"Dia", "[", 
          RowBox[{"ngenmax", ",", "j"}], "]"}], ",", 
         RowBox[{"{", 
          RowBox[{"j", ",", "1", ",", 
           SuperscriptBox["2", 
            RowBox[{"ngenmax", "-", "1"}]]}], "}"}]}], "]"}], "]"}]}], 
     "]"}]}], 
   RowBox[{"(*", " ", 
    RowBox[{
    "The", " ", "tree", " ", "is", " ", "generated", " ", "until", " ", 
     "generation", " ", 
     RowBox[{"ngenmax", ".", " ", "It"}], " ", "has", " ", "to", " ", "be", 
     " ", "checked", " ", "that", " ", "the", " ", "tree", " ", "is", " ", 
     RowBox[{"complete", " ", ":", " ", 
      RowBox[{
      "all", " ", "the", " ", "airways", " ", "in", " ", "generations", " ", 
       "ngenmax", " ", "should", " ", "have", " ", "a", " ", "zero", " ", 
       "diameter"}]}]}], " ", "*)"}], "\[IndentingNewLine]", 
   "\[IndentingNewLine]", 
   RowBox[{
    RowBox[{"For", "[", 
     RowBox[{
      RowBox[{"i", " ", "=", " ", "1"}], ",", 
      RowBox[{"i", "<", " ", 
       RowBox[{
        RowBox[{"Length", "[", "iter", "]"}], "+", "1"}]}], ",", 
      RowBox[{"i", "++"}], ",", "\[IndentingNewLine]", 
      RowBox[{
       RowBox[{"lairw", " ", "=", " ", 
        RowBox[{"Delete", "[", 
         RowBox[{"lairw", ",", 
          RowBox[{
           RowBox[{"Position", "[", 
            RowBox[{"lairw", ",", 
             RowBox[{"{", 
              RowBox[{
               RowBox[{"iter", "[", 
                RowBox[{"[", 
                 RowBox[{"i", ",", "1"}], "]"}], "]"}], ",", 
               RowBox[{"iter", "[", 
                RowBox[{"[", 
                 RowBox[{"i", ",", "2"}], "]"}], "]"}]}], "}"}]}], "]"}], "[", 
           RowBox[{"[", 
            RowBox[{"1", ",", "1"}], "]"}], "]"}]}], "]"}]}], ";"}]}], " ", 
     "\[IndentingNewLine]", "]"}], ";"}], "\[IndentingNewLine]", 
   "\[IndentingNewLine]", 
   RowBox[{"For", "[", 
    RowBox[{
     RowBox[{"k", " ", "=", " ", "1"}], ",", " ", 
     RowBox[{"k", "<", " ", 
      RowBox[{
       RowBox[{"Length", "[", "iter", "]"}], "+", "1"}]}], ",", " ", 
     RowBox[{"k", "++"}], ",", "\[IndentingNewLine]", 
     RowBox[{
      RowBox[{"i", " ", "=", " ", 
       RowBox[{"iter", "[", 
        RowBox[{"[", 
         RowBox[{"k", ",", "1"}], "]"}], "]"}]}], ";", "\[IndentingNewLine]", 
      
      RowBox[{"j", " ", "=", " ", 
       RowBox[{"iter", "[", 
        RowBox[{"[", 
         RowBox[{"k", ",", "2"}], "]"}], "]"}]}], ";", "\[IndentingNewLine]", 
      
      RowBox[{
       RowBox[{"\[Phi]acin", "[", 
        RowBox[{"i", ",", "j"}], "]"}], " ", "=", " ", "1"}], ";", 
      "\[IndentingNewLine]", 
      RowBox[{
       RowBox[{"\[Gamma]acin", "[", 
        RowBox[{"i", ",", "j"}], "]"}], " ", "=", " ", "1"}], ";"}]}], " ", 
    "\[IndentingNewLine]", "]"}], " ", 
   RowBox[{"(*", " ", 
    RowBox[{
    "\[Phi]", " ", "and", " ", "\[Gamma]", " ", "are", " ", "initially", " ", 
     "set", " ", "to", " ", "1", " ", "for", " ", "all", " ", "the", " ", 
     "terminal", " ", "airways"}], " ", "*)"}], "\[IndentingNewLine]", 
   "\[IndentingNewLine]", 
   RowBox[{"Print", "[", 
    RowBox[{
    "\"\<Number of terminal airways in the entire tracheobronchial tree : \
\>\"", ",", 
     RowBox[{
      SuperscriptBox["2", 
       RowBox[{"ngenstart", "-", "1"}]], 
      RowBox[{"Length", "[", "iter", "]"}]}]}], "]"}], "\[IndentingNewLine]", 
   
   RowBox[{"Print", "[", 
    RowBox[{
    "\"\<Number of airways in the entire tracheobronchial tree : \>\"", ",", 
     RowBox[{
      SuperscriptBox["2", 
       RowBox[{"ngenstart", "-", "1"}]], 
      RowBox[{"(", 
       RowBox[{
        RowBox[{"Length", "[", "lairw", "]"}], "+", 
        RowBox[{"Length", "[", "iter", "]"}]}], ")"}]}]}], "]"}], 
   "\[IndentingNewLine]", "\[IndentingNewLine]", 
   RowBox[{
    RowBox[{"listiairter", " ", "=", " ", 
     RowBox[{"Table", "[", 
      RowBox[{
       RowBox[{
        RowBox[{"iter", "[", 
         RowBox[{"[", 
          RowBox[{"i", ",", "1"}], "]"}], "]"}], "+", "ngenstart", "-", "1"}],
        ",", 
       RowBox[{"{", 
        RowBox[{"i", ",", "1", ",", 
         RowBox[{"Length", "[", "iter", "]"}]}], "}"}]}], "]"}]}], ";"}], 
   "\[IndentingNewLine]", 
   RowBox[{"Print", "[", 
    RowBox[{
    "\"\<Average number of airways on the path towards the acini : \>\"", ",", 
     RowBox[{"N", "[", 
      RowBox[{"Mean", "[", "listiairter", "]"}], "]"}]}], "]"}], 
   "\[IndentingNewLine]", 
   RowBox[{"Histogram", "[", 
    RowBox[{"listiairter", ",", "30", ",", "\"\<Probability\>\"", ",", 
     RowBox[{"ChartElementFunction", "\[Rule]", "\"\<Rectangle\>\""}], ",", 
     RowBox[{"ColorFunction", "\[Rule]", 
      RowBox[{"Function", "[", 
       RowBox[{
        RowBox[{"{", "height", "}"}], ",", 
        RowBox[{"Opacity", "[", "height", "]"}]}], "]"}]}], ",", 
     RowBox[{"ChartStyle", "\[Rule]", 
      RowBox[{"RGBColor", "[", 
       RowBox[{"0.53", ",", "0.5", ",", "0.6"}], "]"}]}], ",", 
     RowBox[{"Frame", " ", "\[Rule]", " ", "True"}], ",", 
     RowBox[{"Axes", " ", "\[Rule]", " ", "False"}], ",", 
     RowBox[{"FrameLabel", "\[Rule]", 
      RowBox[{"{", 
       RowBox[{
       "\"\<Number of airways in the path toward the alveolar region\>\"", 
        ",", "\"\<Probability of occurence\>\""}], "}"}]}], ",", " ", 
     RowBox[{"BaseStyle", "->", 
      RowBox[{"{", 
       RowBox[{
        RowBox[{"FontFamily", "->", "\"\<Times\>\""}], ",", 
        RowBox[{"FontSize", "\[Rule]", "16"}]}], "}"}]}], ",", 
     RowBox[{"PlotRange", " ", "\[Rule]", " ", 
      RowBox[{"{", 
       RowBox[{
        RowBox[{"{", 
         RowBox[{"0", ",", "28"}], "}"}], ",", "All"}], "}"}]}]}], 
    "]"}]}]}]], "Input",
 CellChangeTimes->{{3.778573204615457*^9, 3.778573205598515*^9}, {
   3.7785733086637383`*^9, 3.7785734170490627`*^9}, {3.7785734739851522`*^9, 
   3.77857360446614*^9}, {3.778574175293285*^9, 3.778574181139563*^9}, {
   3.7785742164010897`*^9, 3.778574234123448*^9}, {3.778574283835462*^9, 
   3.778574290551284*^9}, 3.778574822770426*^9, 3.7785751658687143`*^9, {
   3.77857521462114*^9, 3.7785752146941977`*^9}, {3.7785753021498547`*^9, 
   3.778575306136056*^9}, {3.778586109511796*^9, 3.778586133019662*^9}, {
   3.7785866171351547`*^9, 3.7785866282247343`*^9}, {3.778586813242414*^9, 
   3.778586839012598*^9}, {3.778587586745679*^9, 3.7785876651602*^9}, {
   3.7785878921244087`*^9, 3.778587911486805*^9}, {3.778664700226021*^9, 
   3.778664714327672*^9}, {3.778664828290852*^9, 3.778664839266734*^9}, {
   3.7786648782675657`*^9, 3.778664887215341*^9}, {3.778666132626876*^9, 
   3.7786661550669727`*^9}, {3.77866627791851*^9, 3.77866634280892*^9}, 
   3.778672491763534*^9, {3.778672522811892*^9, 3.77867252287963*^9}, {
   3.7786734405880947`*^9, 3.7786734707656517`*^9}, {3.7786745928365192`*^9, 
   3.7786746253671627`*^9}, {3.778674885104767*^9, 3.778674885579295*^9}, {
   3.778676366581211*^9, 3.778676382111747*^9}, {3.778771385282864*^9, 
   3.778771410747571*^9}, {3.778771446055071*^9, 3.77877144673339*^9}, {
   3.7788188228779716`*^9, 3.7788188233180532`*^9}, {3.778822860150045*^9, 
   3.778822869574057*^9}, {3.7788289246563377`*^9, 3.778828925288034*^9}, {
   3.778829908920404*^9, 3.778829919383029*^9}, {3.7788313577991123`*^9, 
   3.778831426386716*^9}, {3.7788331288530293`*^9, 3.77883313438033*^9}, {
   3.7788340319729643`*^9, 3.778834036965652*^9}, {3.778834272245565*^9, 
   3.7788342731005697`*^9}, {3.77885032271873*^9, 3.77885032278164*^9}, 
   3.778851390231288*^9, 3.778853574376384*^9, 3.7788536172315073`*^9, {
   3.778913842984967*^9, 3.778913871568408*^9}, {3.778913914133108*^9, 
   3.778913914209833*^9}, {3.778914660041394*^9, 3.7789146868938923`*^9}, {
   3.7789178644802313`*^9, 3.778917867913928*^9}, {3.778920298683941*^9, 
   3.778920303120071*^9}, {3.7789205613116703`*^9, 3.778920561447648*^9}, 
   3.778920656477656*^9, {3.778921019584281*^9, 3.778921019685773*^9}, {
   3.778921126961048*^9, 3.778921151103344*^9}, {3.778921192122355*^9, 
   3.778921193694888*^9}, {3.7789219228576*^9, 3.7789219338522882`*^9}, {
   3.778921981923581*^9, 3.778921982222589*^9}, {3.778922104223288*^9, 
   3.778922121738903*^9}, {3.7789236833492413`*^9, 3.7789236877847757`*^9}, {
   3.778937473228826*^9, 3.7789375000085573`*^9}, 3.778937998593501*^9, {
   3.7789380372628393`*^9, 3.7789380658251133`*^9}, {3.7789380969191933`*^9, 
   3.778938096995337*^9}, {3.7789381271428127`*^9, 3.778938128192922*^9}, 
   3.779006249666834*^9, {3.77900634597491*^9, 3.77900634603006*^9}, {
   3.779027180578651*^9, 3.7790271867711*^9}, {3.779109419192555*^9, 
   3.779109429426161*^9}, {3.779109481991067*^9, 3.779109580482809*^9}, {
   3.7791109829449043`*^9, 3.779110990454658*^9}, {3.779111078349468*^9, 
   3.779111086658836*^9}, {3.779111156171956*^9, 3.779111156612774*^9}, {
   3.779111425784822*^9, 3.779111426386611*^9}, {3.7791188288034983`*^9, 
   3.7791188342447863`*^9}, {3.7791648587328587`*^9, 3.779164866474661*^9}, {
   3.7791655460555153`*^9, 3.77916555719666*^9}, {3.779177262205686*^9, 
   3.7791772661233053`*^9}, {3.7791797542493896`*^9, 3.779179759093421*^9}, 
   3.779189645722292*^9, {3.779190419166994*^9, 3.779190457659491*^9}, {
   3.779190619420619*^9, 3.779190619930732*^9}, 3.779354466377236*^9, {
   3.779354524727004*^9, 3.779354524952462*^9}, 3.779354872020681*^9, {
   3.779355097354445*^9, 3.779355105793058*^9}, {3.779374030201447*^9, 
   3.7793740410302553`*^9}, {3.779432666194787*^9, 3.779432706227734*^9}, {
   3.779432744059349*^9, 3.779432744151445*^9}, {3.7794330462884808`*^9, 
   3.779433046550107*^9}, {3.779433221286992*^9, 3.7794332213575497`*^9}, {
   3.779433284559443*^9, 3.779433287076708*^9}, {3.7794337421276913`*^9, 
   3.779433745034227*^9}, {3.779433805787702*^9, 3.779433806192315*^9}, 
   3.779457291710506*^9, {3.779457754157844*^9, 3.779457754391151*^9}, {
   3.779457883345668*^9, 3.779457883401284*^9}, 3.7794581779206753`*^9, {
   3.779463645449307*^9, 3.779463645740344*^9}, {3.779544195322832*^9, 
   3.7795441988381767`*^9}, {3.7795442568663807`*^9, 3.779544259850596*^9}, {
   3.77954429960421*^9, 3.779544317830708*^9}, {3.779544351428321*^9, 
   3.779544423609419*^9}, {3.779544495589398*^9, 3.7795445066932592`*^9}, {
   3.779544589105133*^9, 3.779544590446143*^9}, 3.779627236196434*^9, {
   3.779627288285133*^9, 3.77962728836994*^9}, 3.779715383153792*^9, 
   3.7799573976172733`*^9, 3.77995748927835*^9, {3.779957528880754*^9, 
   3.779957577468602*^9}, {3.779957670098098*^9, 3.7799576702223053`*^9}, 
   3.779957770643971*^9, {3.7799578760005836`*^9, 3.779957879712195*^9}, 
   3.780070511273847*^9, {3.7801491843314857`*^9, 3.780149187754754*^9}, {
   3.780149230489277*^9, 3.780149240315097*^9}, 3.780205853868512*^9, {
   3.780207949315278*^9, 3.780207949394601*^9}, {3.780208935140279*^9, 
   3.780208935211453*^9}, {3.780331247971665*^9, 3.780331250085288*^9}, {
   3.780378104880885*^9, 3.780378107217205*^9}, {3.7899798748405037`*^9, 
   3.789979874909153*^9}, {3.789980262620696*^9, 3.789980264919198*^9}, {
   3.791098045754271*^9, 3.791098068305132*^9}, {3.791098117573094*^9, 
   3.79109813369837*^9}, {3.791098373970783*^9, 3.7910983764159517`*^9}, {
   3.794136231407839*^9, 3.794136266181499*^9}, {3.79413630436281*^9, 
   3.794136304438004*^9}, 3.794136414517572*^9, {3.79413706507063*^9, 
   3.79413706523466*^9}, {3.794140101749151*^9, 3.79414010546371*^9}, {
   3.794993916120153*^9, 3.7949939162663403`*^9}, {3.794994092980096*^9, 
   3.7949941649748096`*^9}, {3.7949942128942204`*^9, 3.794994255061268*^9}, {
   3.794994374543365*^9, 3.794994376635991*^9}, {3.795258209617484*^9, 
   3.795258209690888*^9}, 3.7952582402900248`*^9, {3.795259030437052*^9, 
   3.7952590347525997`*^9}, 3.795259082739223*^9, {3.7952688263268547`*^9, 
   3.795268869191393*^9}, {3.7952689155459642`*^9, 3.7952689194825363`*^9}, 
   3.7952690105584593`*^9, {3.79526938419925*^9, 3.795269386124283*^9}, {
   3.796287708404931*^9, 3.796287737035159*^9}, {3.796287818499379*^9, 
   3.7962878396890917`*^9}, {3.79628796812479*^9, 3.796287993084798*^9}, {
   3.7962880236399612`*^9, 3.7962880505617733`*^9}, {3.796289504097587*^9, 
   3.796289504301003*^9}, {3.798965972878284*^9, 3.798965979929266*^9}, {
   3.798966281769821*^9, 3.798966289048842*^9}, {3.798966331069989*^9, 
   3.7989663337278013`*^9}, {3.798966379102322*^9, 3.798966379279861*^9}, {
   3.798968439815856*^9, 3.798968439861965*^9}, {3.7989796392999563`*^9, 
   3.798979648204186*^9}, {3.7990516394436893`*^9, 3.799051656564451*^9}, {
   3.800003772391608*^9, 3.800003793489863*^9}, {3.8000038472546597`*^9, 
   3.800003853926085*^9}, {3.800014425052238*^9, 3.800014425263756*^9}, {
   3.807429541830532*^9, 3.807429568874791*^9}, {3.8085586991798143`*^9, 
   3.808558699298438*^9}, {3.8085590322755957`*^9, 3.808559034888899*^9}, {
   3.808559213312797*^9, 3.808559230635561*^9}, {3.808561843895854*^9, 
   3.808561847252956*^9}, {3.8085730826943893`*^9, 3.808573114676777*^9}, {
   3.80863883561684*^9, 3.808638847468976*^9}, {3.808639900149057*^9, 
   3.808639902093637*^9}, 3.808639944169379*^9, {3.808742900328813*^9, 
   3.80874290542305*^9}, {3.808742956641067*^9, 3.808742988981497*^9}, {
   3.808898181910513*^9, 3.808898194794359*^9}, {3.808898442788069*^9, 
   3.808898443022109*^9}, 3.8088992075834513`*^9, {3.808899452165604*^9, 
   3.808899452308976*^9}, {3.8089029211908712`*^9, 3.808902958132268*^9}, {
   3.808903007589271*^9, 3.80890305198101*^9}, {3.808903083687705*^9, 
   3.808903088645595*^9}, {3.808904538626265*^9, 3.8089045455646753`*^9}, {
   3.808904718912162*^9, 3.8089047226863527`*^9}, 3.808904760509358*^9, {
   3.808905014875367*^9, 3.808905124535611*^9}, {3.808906733711491*^9, 
   3.808907003561894*^9}, {3.808907328415653*^9, 3.808907354700843*^9}, {
   3.808907402018261*^9, 3.80890740743064*^9}, {3.808908305696392*^9, 
   3.808908311968958*^9}, {3.808910087332493*^9, 3.8089100882987537`*^9}, {
   3.808910173149598*^9, 3.808910173222624*^9}, {3.808910288000835*^9, 
   3.808910365005077*^9}, {3.8089110204667273`*^9, 3.8089110288569202`*^9}, {
   3.8089110896509037`*^9, 3.8089111183054647`*^9}, {3.808911256073812*^9, 
   3.808911273870483*^9}, {3.808911500186832*^9, 3.80891153479291*^9}, 
   3.808912934520874*^9, 3.808913184698286*^9, 3.808913251924855*^9, {
   3.80891373140893*^9, 3.808913790177878*^9}, {3.808914427758185*^9, 
   3.808914469849106*^9}, 3.808915037095264*^9, {3.808978471713859*^9, 
   3.8089785025475073`*^9}, {3.808978538985696*^9, 3.808978542571134*^9}, {
   3.808981357504801*^9, 3.808981436806045*^9}, {3.8089815140608664`*^9, 
   3.80898158435291*^9}, {3.808981621251811*^9, 3.808981847200597*^9}, {
   3.808981913214755*^9, 3.808981951836267*^9}, {3.808981986656521*^9, 
   3.808982055654854*^9}, {3.808982114783185*^9, 3.808982125899151*^9}, {
   3.808982188935117*^9, 3.808982203288602*^9}, {3.808983752944437*^9, 
   3.808983754034465*^9}, {3.808984729356987*^9, 3.808984729772478*^9}, {
   3.808986357786278*^9, 3.808986554073638*^9}, {3.808987697537073*^9, 
   3.8089877055446043`*^9}, {3.8089886732462606`*^9, 
   3.8089886797684517`*^9}, {3.8089896555459833`*^9, 3.808989709118792*^9}, {
   3.8090071682647877`*^9, 3.809007177138714*^9}, 3.809008932945519*^9, {
   3.809087452496497*^9, 3.809087490771378*^9}, {3.8090877211080647`*^9, 
   3.8090877230606728`*^9}, {3.809087875185824*^9, 3.809087876408095*^9}, {
   3.809087917572172*^9, 3.809087917986639*^9}, {3.809088226150858*^9, 
   3.8090882263545094`*^9}, {3.809151818033827*^9, 3.809151828845867*^9}, {
   3.809152205677801*^9, 3.80915220618327*^9}, {3.809158531649819*^9, 
   3.809158533583639*^9}, {3.8091822648828793`*^9, 3.809182280152957*^9}, {
   3.809182340523395*^9, 3.809182355393929*^9}, {3.809185414334021*^9, 
   3.809185438893168*^9}, {3.809187465873057*^9, 3.809187469584024*^9}, {
   3.809187505619228*^9, 3.809187508755131*^9}, {3.8092353994496613`*^9, 
   3.809235408426025*^9}, {3.809235611289682*^9, 3.8092356114781103`*^9}, {
   3.809236879741091*^9, 3.809236883553328*^9}, {3.809239463770925*^9, 
   3.8092394724186974`*^9}, {3.8092411713870153`*^9, 3.809241177804237*^9}, {
   3.809251138317679*^9, 3.80925115361882*^9}, {3.809251861583694*^9, 
   3.809251879362651*^9}, {3.809251910455916*^9, 3.809251910680745*^9}, {
   3.809252178119841*^9, 3.809252178160666*^9}, {3.809253094872612*^9, 
   3.8092531192126007`*^9}, {3.809352993139394*^9, 3.809352995490059*^9}, {
   3.8095013551939993`*^9, 3.809501358841755*^9}, {3.8095034648754177`*^9, 
   3.809503488288307*^9}, {3.809511373949088*^9, 3.809511390065771*^9}, 
   3.809515387751772*^9, {3.809516399062146*^9, 3.809516402521647*^9}, {
   3.8097643705739317`*^9, 3.809764370615972*^9}, {3.811397092786099*^9, 
   3.811397097183646*^9}, {3.81139881424816*^9, 3.81139882723088*^9}, {
   3.811398989041127*^9, 3.81139899115388*^9}, {3.8114008662115393`*^9, 
   3.811400871632277*^9}, {3.811402454460544*^9, 3.8114024585212727`*^9}, {
   3.811405653972538*^9, 3.811405679634399*^9}, {3.811405735142208*^9, 
   3.811405737660684*^9}, {3.811406878342355*^9, 3.8114068816024427`*^9}, {
   3.811415473948989*^9, 3.811415476488847*^9}, {3.811415525974667*^9, 
   3.8114155261655483`*^9}, {3.8115730549648848`*^9, 3.8115730566924143`*^9}},
 
 CellLabel->"In[17]:=",ExpressionUUID->"04fa44a2-ebac-4d40-a8f3-251dc4228178"],

Cell[CellGroupData[{

Cell[BoxData[
 InterpretationBox[
  RowBox[{"\<\"Check (should be equal to 0) : \"\>", "\[InvisibleSpace]", 
   "0"}],
  SequenceForm["Check (should be equal to 0) : ", 0],
  Editable->False]], "Print",
 CellChangeTimes->{
  3.798966368714143*^9, 3.798966424550109*^9, 3.798968487151657*^9, 
   3.7989702553714113`*^9, 3.798978926200736*^9, 3.7989796531813383`*^9, 
   3.798980756016719*^9, 3.798985181765237*^9, 3.798985329829241*^9, 
   3.798986412635529*^9, 3.799051505532111*^9, 3.799051634456439*^9, 
   3.799051678499802*^9, 3.799052405864674*^9, 3.799052444015339*^9, 
   3.799052553480163*^9, 3.80001328770514*^9, 3.800013883574354*^9, 
   3.800014014725298*^9, 3.800014469414729*^9, 3.800016084668524*^9, 
   3.800020913318379*^9, 3.807429574944261*^9, 3.807429819398917*^9, 
   3.8074313278683147`*^9, 3.8074372006566772`*^9, 3.8085533854015636`*^9, 
   3.808558721245105*^9, 3.808559044567895*^9, {3.808559224407298*^9, 
   3.808559242235299*^9}, 3.808561218051097*^9, 3.8085618550229197`*^9, 
   3.808565105728647*^9, 3.808571466053982*^9, 3.8085724840447197`*^9, 
   3.8085727974101257`*^9, 3.808572913641193*^9, 3.8085842822646637`*^9, 
   3.808586512628046*^9, 3.808623219032179*^9, 3.808625204749547*^9, 
   3.8086266055617123`*^9, 3.808636498774086*^9, 3.808637375555376*^9, 
   3.80863888915977*^9, 3.808639950348585*^9, 3.8086416178431396`*^9, 
   3.8086433795674973`*^9, 3.808743063290184*^9, 3.808898012110732*^9, 
   3.808898071647168*^9, 3.808898158982294*^9, 3.808898206200056*^9, 
   3.808898434611498*^9, 3.8088984649266157`*^9, 3.808899229080359*^9, 
   3.808899334260563*^9, 3.808899493506035*^9, 3.808903449005479*^9, 
   3.808910150003121*^9, 3.8089102178122053`*^9, 3.808910423307968*^9, 
   3.808911677460938*^9, 3.808914554574822*^9, 3.808978724947872*^9, 
   3.808980167105442*^9, 3.808982243899468*^9, 3.8089847869987783`*^9, 
   3.808985483480682*^9, 3.8089864031758213`*^9, 3.8089865581766653`*^9, 
   3.808986599055436*^9, 3.808987875693863*^9, 3.808988734317986*^9, 
   3.80900720324579*^9, 3.809088107358707*^9, 3.8090881883382397`*^9, 
   3.809088342236965*^9, 3.8091526991792183`*^9, 3.8091529403116007`*^9, 
   3.8091532135701723`*^9, 3.809182238960585*^9, {3.809182300222025*^9, 
   3.8091823243228292`*^9}, 3.809182374878664*^9, 3.80918546395024*^9, 
   3.8091875398762407`*^9, 3.809235439627631*^9, 3.809235671676659*^9, 
   3.809235856578526*^9, 3.809236945653131*^9, 3.809237326161068*^9, 
   3.809237393853471*^9, 3.809239582004631*^9, 3.80923965220348*^9, 
   3.809239711009984*^9, 3.8092402142772427`*^9, 3.80924047628198*^9, 
   3.8092512246793327`*^9, 3.809252254884536*^9, 3.809253180054872*^9, 
   3.8092532495934877`*^9, 3.809253808442093*^9, 3.809253997253972*^9, 
   3.809353006162594*^9, 3.809358044886115*^9, 3.809358079059561*^9, 
   3.809413821556188*^9, 3.80941476824841*^9, 3.809417865810874*^9, 
   3.809430665432279*^9, 3.809501434431226*^9, 3.809509464769528*^9, 
   3.809516444688343*^9, 3.809521938808215*^9, 3.809764393998522*^9, 
   3.8113971185398808`*^9, 3.811399027263688*^9, 3.81140093338734*^9, 
   3.811401069981193*^9, 3.811402486218451*^9, 3.811402969712536*^9, 
   3.8114044781170483`*^9, 3.811405238308386*^9, 3.8114057652920637`*^9, 
   3.811406900910076*^9, 3.811407015084035*^9, 3.8114155193926983`*^9, 
   3.811415605890142*^9, 3.811415800561771*^9, 3.811415935806782*^9, 
   3.811573235661269*^9, 3.8115733926651363`*^9},
 CellLabel->
  "During evaluation of \
In[17]:=",ExpressionUUID->"d74c9a56-3ca8-498f-9679-a101f7f9aa06"],

Cell[BoxData[
 InterpretationBox[
  RowBox[{"\<\"Number of terminal airways in the entire tracheobronchial tree \
: \"\>", "\[InvisibleSpace]", "15744"}],
  SequenceForm[
  "Number of terminal airways in the entire tracheobronchial tree : ", 15744],
  
  Editable->False]], "Print",
 CellChangeTimes->{
  3.798966368714143*^9, 3.798966424550109*^9, 3.798968487151657*^9, 
   3.7989702553714113`*^9, 3.798978926200736*^9, 3.7989796531813383`*^9, 
   3.798980756016719*^9, 3.798985181765237*^9, 3.798985329829241*^9, 
   3.798986412635529*^9, 3.799051505532111*^9, 3.799051634456439*^9, 
   3.799051678499802*^9, 3.799052405864674*^9, 3.799052444015339*^9, 
   3.799052553480163*^9, 3.80001328770514*^9, 3.800013883574354*^9, 
   3.800014014725298*^9, 3.800014469414729*^9, 3.800016084668524*^9, 
   3.800020913318379*^9, 3.807429574944261*^9, 3.807429819398917*^9, 
   3.8074313278683147`*^9, 3.8074372006566772`*^9, 3.8085533854015636`*^9, 
   3.808558721245105*^9, 3.808559044567895*^9, {3.808559224407298*^9, 
   3.808559242235299*^9}, 3.808561218051097*^9, 3.8085618550229197`*^9, 
   3.808565105728647*^9, 3.808571466053982*^9, 3.8085724840447197`*^9, 
   3.8085727974101257`*^9, 3.808572913641193*^9, 3.8085842822646637`*^9, 
   3.808586512628046*^9, 3.808623219032179*^9, 3.808625204749547*^9, 
   3.8086266055617123`*^9, 3.808636498774086*^9, 3.808637375555376*^9, 
   3.80863888915977*^9, 3.808639950348585*^9, 3.8086416178431396`*^9, 
   3.8086433795674973`*^9, 3.808743063290184*^9, 3.808898012110732*^9, 
   3.808898071647168*^9, 3.808898158982294*^9, 3.808898206200056*^9, 
   3.808898434611498*^9, 3.8088984649266157`*^9, 3.808899229080359*^9, 
   3.808899334260563*^9, 3.808899493506035*^9, 3.808903449005479*^9, 
   3.808910150003121*^9, 3.8089102178122053`*^9, 3.808910423307968*^9, 
   3.808911677460938*^9, 3.808914554574822*^9, 3.808978724947872*^9, 
   3.808980167105442*^9, 3.808982243899468*^9, 3.8089847869987783`*^9, 
   3.808985483480682*^9, 3.8089864031758213`*^9, 3.8089865581766653`*^9, 
   3.808986599055436*^9, 3.808987875693863*^9, 3.808988734317986*^9, 
   3.80900720324579*^9, 3.809088107358707*^9, 3.8090881883382397`*^9, 
   3.809088342236965*^9, 3.8091526991792183`*^9, 3.8091529403116007`*^9, 
   3.8091532135701723`*^9, 3.809182238960585*^9, {3.809182300222025*^9, 
   3.8091823243228292`*^9}, 3.809182374878664*^9, 3.80918546395024*^9, 
   3.8091875398762407`*^9, 3.809235439627631*^9, 3.809235671676659*^9, 
   3.809235856578526*^9, 3.809236945653131*^9, 3.809237326161068*^9, 
   3.809237393853471*^9, 3.809239582004631*^9, 3.80923965220348*^9, 
   3.809239711009984*^9, 3.8092402142772427`*^9, 3.80924047628198*^9, 
   3.8092512246793327`*^9, 3.809252254884536*^9, 3.809253180054872*^9, 
   3.8092532495934877`*^9, 3.809253808442093*^9, 3.809253997253972*^9, 
   3.809353006162594*^9, 3.809358044886115*^9, 3.809358079059561*^9, 
   3.809413821556188*^9, 3.80941476824841*^9, 3.809417865810874*^9, 
   3.809430665432279*^9, 3.809501434431226*^9, 3.809509464769528*^9, 
   3.809516444688343*^9, 3.809521938808215*^9, 3.809764393998522*^9, 
   3.8113971185398808`*^9, 3.811399027263688*^9, 3.81140093338734*^9, 
   3.811401069981193*^9, 3.811402486218451*^9, 3.811402969712536*^9, 
   3.8114044781170483`*^9, 3.811405238308386*^9, 3.8114057652920637`*^9, 
   3.811406900910076*^9, 3.811407015084035*^9, 3.8114155193926983`*^9, 
   3.811415605890142*^9, 3.811415800561771*^9, 3.811415935806782*^9, 
   3.811573235661269*^9, 3.811573398149684*^9},
 CellLabel->
  "During evaluation of \
In[17]:=",ExpressionUUID->"49b69992-8ebe-4667-8d8d-2c3537725582"],

Cell[BoxData[
 InterpretationBox[
  RowBox[{"\<\"Number of airways in the entire tracheobronchial tree : \"\>", 
   "\[InvisibleSpace]", "31484"}],
  SequenceForm[
  "Number of airways in the entire tracheobronchial tree : ", 31484],
  Editable->False]], "Print",
 CellChangeTimes->{
  3.798966368714143*^9, 3.798966424550109*^9, 3.798968487151657*^9, 
   3.7989702553714113`*^9, 3.798978926200736*^9, 3.7989796531813383`*^9, 
   3.798980756016719*^9, 3.798985181765237*^9, 3.798985329829241*^9, 
   3.798986412635529*^9, 3.799051505532111*^9, 3.799051634456439*^9, 
   3.799051678499802*^9, 3.799052405864674*^9, 3.799052444015339*^9, 
   3.799052553480163*^9, 3.80001328770514*^9, 3.800013883574354*^9, 
   3.800014014725298*^9, 3.800014469414729*^9, 3.800016084668524*^9, 
   3.800020913318379*^9, 3.807429574944261*^9, 3.807429819398917*^9, 
   3.8074313278683147`*^9, 3.8074372006566772`*^9, 3.8085533854015636`*^9, 
   3.808558721245105*^9, 3.808559044567895*^9, {3.808559224407298*^9, 
   3.808559242235299*^9}, 3.808561218051097*^9, 3.8085618550229197`*^9, 
   3.808565105728647*^9, 3.808571466053982*^9, 3.8085724840447197`*^9, 
   3.8085727974101257`*^9, 3.808572913641193*^9, 3.8085842822646637`*^9, 
   3.808586512628046*^9, 3.808623219032179*^9, 3.808625204749547*^9, 
   3.8086266055617123`*^9, 3.808636498774086*^9, 3.808637375555376*^9, 
   3.80863888915977*^9, 3.808639950348585*^9, 3.8086416178431396`*^9, 
   3.8086433795674973`*^9, 3.808743063290184*^9, 3.808898012110732*^9, 
   3.808898071647168*^9, 3.808898158982294*^9, 3.808898206200056*^9, 
   3.808898434611498*^9, 3.8088984649266157`*^9, 3.808899229080359*^9, 
   3.808899334260563*^9, 3.808899493506035*^9, 3.808903449005479*^9, 
   3.808910150003121*^9, 3.8089102178122053`*^9, 3.808910423307968*^9, 
   3.808911677460938*^9, 3.808914554574822*^9, 3.808978724947872*^9, 
   3.808980167105442*^9, 3.808982243899468*^9, 3.8089847869987783`*^9, 
   3.808985483480682*^9, 3.8089864031758213`*^9, 3.8089865581766653`*^9, 
   3.808986599055436*^9, 3.808987875693863*^9, 3.808988734317986*^9, 
   3.80900720324579*^9, 3.809088107358707*^9, 3.8090881883382397`*^9, 
   3.809088342236965*^9, 3.8091526991792183`*^9, 3.8091529403116007`*^9, 
   3.8091532135701723`*^9, 3.809182238960585*^9, {3.809182300222025*^9, 
   3.8091823243228292`*^9}, 3.809182374878664*^9, 3.80918546395024*^9, 
   3.8091875398762407`*^9, 3.809235439627631*^9, 3.809235671676659*^9, 
   3.809235856578526*^9, 3.809236945653131*^9, 3.809237326161068*^9, 
   3.809237393853471*^9, 3.809239582004631*^9, 3.80923965220348*^9, 
   3.809239711009984*^9, 3.8092402142772427`*^9, 3.80924047628198*^9, 
   3.8092512246793327`*^9, 3.809252254884536*^9, 3.809253180054872*^9, 
   3.8092532495934877`*^9, 3.809253808442093*^9, 3.809253997253972*^9, 
   3.809353006162594*^9, 3.809358044886115*^9, 3.809358079059561*^9, 
   3.809413821556188*^9, 3.80941476824841*^9, 3.809417865810874*^9, 
   3.809430665432279*^9, 3.809501434431226*^9, 3.809509464769528*^9, 
   3.809516444688343*^9, 3.809521938808215*^9, 3.809764393998522*^9, 
   3.8113971185398808`*^9, 3.811399027263688*^9, 3.81140093338734*^9, 
   3.811401069981193*^9, 3.811402486218451*^9, 3.811402969712536*^9, 
   3.8114044781170483`*^9, 3.811405238308386*^9, 3.8114057652920637`*^9, 
   3.811406900910076*^9, 3.811407015084035*^9, 3.8114155193926983`*^9, 
   3.811415605890142*^9, 3.811415800561771*^9, 3.811415935806782*^9, 
   3.811573235661269*^9, 3.811573398152636*^9},
 CellLabel->
  "During evaluation of \
In[17]:=",ExpressionUUID->"736f0411-1df0-4433-9895-1c566e88798f"],

Cell[BoxData[
 InterpretationBox[
  RowBox[{"\<\"Average number of airways on the path towards the acini : \
\"\>", "\[InvisibleSpace]", "16.616869918699187`"}],
  SequenceForm[
  "Average number of airways on the path towards the acini : ", 
   16.616869918699187`],
  Editable->False]], "Print",
 CellChangeTimes->{
  3.798966368714143*^9, 3.798966424550109*^9, 3.798968487151657*^9, 
   3.7989702553714113`*^9, 3.798978926200736*^9, 3.7989796531813383`*^9, 
   3.798980756016719*^9, 3.798985181765237*^9, 3.798985329829241*^9, 
   3.798986412635529*^9, 3.799051505532111*^9, 3.799051634456439*^9, 
   3.799051678499802*^9, 3.799052405864674*^9, 3.799052444015339*^9, 
   3.799052553480163*^9, 3.80001328770514*^9, 3.800013883574354*^9, 
   3.800014014725298*^9, 3.800014469414729*^9, 3.800016084668524*^9, 
   3.800020913318379*^9, 3.807429574944261*^9, 3.807429819398917*^9, 
   3.8074313278683147`*^9, 3.8074372006566772`*^9, 3.8085533854015636`*^9, 
   3.808558721245105*^9, 3.808559044567895*^9, {3.808559224407298*^9, 
   3.808559242235299*^9}, 3.808561218051097*^9, 3.8085618550229197`*^9, 
   3.808565105728647*^9, 3.808571466053982*^9, 3.8085724840447197`*^9, 
   3.8085727974101257`*^9, 3.808572913641193*^9, 3.8085842822646637`*^9, 
   3.808586512628046*^9, 3.808623219032179*^9, 3.808625204749547*^9, 
   3.8086266055617123`*^9, 3.808636498774086*^9, 3.808637375555376*^9, 
   3.80863888915977*^9, 3.808639950348585*^9, 3.8086416178431396`*^9, 
   3.8086433795674973`*^9, 3.808743063290184*^9, 3.808898012110732*^9, 
   3.808898071647168*^9, 3.808898158982294*^9, 3.808898206200056*^9, 
   3.808898434611498*^9, 3.8088984649266157`*^9, 3.808899229080359*^9, 
   3.808899334260563*^9, 3.808899493506035*^9, 3.808903449005479*^9, 
   3.808910150003121*^9, 3.8089102178122053`*^9, 3.808910423307968*^9, 
   3.808911677460938*^9, 3.808914554574822*^9, 3.808978724947872*^9, 
   3.808980167105442*^9, 3.808982243899468*^9, 3.8089847869987783`*^9, 
   3.808985483480682*^9, 3.8089864031758213`*^9, 3.8089865581766653`*^9, 
   3.808986599055436*^9, 3.808987875693863*^9, 3.808988734317986*^9, 
   3.80900720324579*^9, 3.809088107358707*^9, 3.8090881883382397`*^9, 
   3.809088342236965*^9, 3.8091526991792183`*^9, 3.8091529403116007`*^9, 
   3.8091532135701723`*^9, 3.809182238960585*^9, {3.809182300222025*^9, 
   3.8091823243228292`*^9}, 3.809182374878664*^9, 3.80918546395024*^9, 
   3.8091875398762407`*^9, 3.809235439627631*^9, 3.809235671676659*^9, 
   3.809235856578526*^9, 3.809236945653131*^9, 3.809237326161068*^9, 
   3.809237393853471*^9, 3.809239582004631*^9, 3.80923965220348*^9, 
   3.809239711009984*^9, 3.8092402142772427`*^9, 3.80924047628198*^9, 
   3.8092512246793327`*^9, 3.809252254884536*^9, 3.809253180054872*^9, 
   3.8092532495934877`*^9, 3.809253808442093*^9, 3.809253997253972*^9, 
   3.809353006162594*^9, 3.809358044886115*^9, 3.809358079059561*^9, 
   3.809413821556188*^9, 3.80941476824841*^9, 3.809417865810874*^9, 
   3.809430665432279*^9, 3.809501434431226*^9, 3.809509464769528*^9, 
   3.809516444688343*^9, 3.809521938808215*^9, 3.809764393998522*^9, 
   3.8113971185398808`*^9, 3.811399027263688*^9, 3.81140093338734*^9, 
   3.811401069981193*^9, 3.811402486218451*^9, 3.811402969712536*^9, 
   3.8114044781170483`*^9, 3.811405238308386*^9, 3.8114057652920637`*^9, 
   3.811406900910076*^9, 3.811407015084035*^9, 3.8114155193926983`*^9, 
   3.811415605890142*^9, 3.811415800561771*^9, 3.811415935806782*^9, 
   3.811573235661269*^9, 3.81157339815491*^9},
 CellLabel->
  "During evaluation of \
In[17]:=",ExpressionUUID->"ee82c4e3-905c-4e00-8d21-07317e47f937"]
}, Open  ]],

Cell[BoxData[
 GraphicsBox[{
   {RGBColor[0.53, 0.5, 0.6], EdgeForm[{Opacity[0.574], Thickness[
    Small]}], {}, 
    {RGBColor[0.53, 0.5, 0.6], EdgeForm[{Opacity[0.574], Thickness[Small]}], 
     TagBox[
      TooltipBox[
       TagBox[
        {Opacity[0.], 
         TagBox[
          DynamicBox[{
            FEPrivate`If[
             CurrentValue["MouseOver"], 
             EdgeForm[{
               GrayLevel[0.5], 
               AbsoluteThickness[1.5], 
               Opacity[0.66]}], {}, {}], 
            
            RectangleBox[{8.5, 0}, {9.5, 0.00025406504065040653`}, 
             "RoundingRadius" -> 0]},
           
           ImageSizeCache->{{196.20934782608697`, 210.21673913043477`}, {
            85.00811590758049, 86.10262082379082}}],
          "DelayedMouseEffectStyle"]},
        StatusArea[#, 0.00025406504065040653`]& ,
        TagBoxNote->"0.00025406504065040653"],
       StyleBox["0.00025406504065040653`", {}, StripOnInput -> False]],
      Annotation[#, 
       Style[0.00025406504065040653`, {}], "Tooltip"]& ], 
     TagBox[
      TooltipBox[
       TagBox[
        {Opacity[0.0060790273556231], 
         TagBox[
          DynamicBox[{
            FEPrivate`If[
             CurrentValue["MouseOver"], 
             EdgeForm[{
               GrayLevel[0.5], 
               AbsoluteThickness[1.5], 
               Opacity[0.66]}], {}, {}], 
            
            RectangleBox[{9.5, 0}, {10.5, 0.0012703252032520325`}, 
             "RoundingRadius" -> 0]},
           
           ImageSizeCache->{{209.46673913043477`, 223.4741304347826}, {
            83.63009624273921, 86.10262082379082}}],
          "DelayedMouseEffectStyle"]},
        StatusArea[#, 0.0012703252032520325`]& ,
        TagBoxNote->"0.0012703252032520325"],
       StyleBox["0.0012703252032520325`", {}, StripOnInput -> False]],
      Annotation[#, 
       Style[0.0012703252032520325`, {}], "Tooltip"]& ], 
     TagBox[
      TooltipBox[
       TagBox[
        {Opacity[0.027355623100303955`], 
         TagBox[
          DynamicBox[{
            FEPrivate`If[
             CurrentValue["MouseOver"], 
             EdgeForm[{
               GrayLevel[0.5], 
               AbsoluteThickness[1.5], 
               Opacity[0.66]}], {}, {}], 
            
            RectangleBox[{10.5, 0}, {11.5, 0.004827235772357724}, 
             "RoundingRadius" -> 0]},
           
           ImageSizeCache->{{222.7241304347826, 236.73152173913041`}, {
            78.80702741579472, 86.10262082379082}}],
          "DelayedMouseEffectStyle"]},
        StatusArea[#, 0.004827235772357724]& ,
        TagBoxNote->"0.004827235772357724"],
       StyleBox["0.004827235772357724`", {}, StripOnInput -> False]],
      Annotation[#, 
       Style[0.004827235772357724, {}], "Tooltip"]& ], 
     TagBox[
      TooltipBox[
       TagBox[
        {Opacity[0.1504559270516717], 
         TagBox[
          DynamicBox[{
            FEPrivate`If[
             CurrentValue["MouseOver"], 
             EdgeForm[{
               GrayLevel[0.5], 
               AbsoluteThickness[1.5], 
               Opacity[0.66]}], {}, {}], 
            
            RectangleBox[{11.5, 0}, {12.5, 0.02540650406504065}, 
             "RoundingRadius" -> 0]},
           
           ImageSizeCache->{{235.98152173913041`, 249.98891304347825`}, {
            50.90212920275876, 86.10262082379082}}],
          "DelayedMouseEffectStyle"]},
        StatusArea[#, 0.02540650406504065]& ,
        TagBoxNote->"0.02540650406504065"],
       StyleBox["0.02540650406504065`", {}, StripOnInput -> False]],
      Annotation[#, 
       Style[0.02540650406504065, {}], "Tooltip"]& ], 
     TagBox[
      TooltipBox[
       TagBox[
        {Opacity[0.3237082066869301], 
         TagBox[
          DynamicBox[{
            FEPrivate`If[
             CurrentValue["MouseOver"], 
             EdgeForm[{
               GrayLevel[0.5], 
               AbsoluteThickness[1.5], 
               Opacity[0.66]}], {}, {}], 
            
            RectangleBox[{12.5, 0}, {13.5, 0.05436991869918699}, 
             "RoundingRadius" -> 0]},
           
           ImageSizeCache->{{249.23891304347825`, 263.2463043478261}, {
            11.628568754782208`, 86.10262082379082}}],
          "DelayedMouseEffectStyle"]},
        StatusArea[#, 0.05436991869918699]& ,
        TagBoxNote->"0.05436991869918699"],
       StyleBox["0.05436991869918699`", {}, StripOnInput -> False]],
      Annotation[#, 
       Style[0.05436991869918699, {}], "Tooltip"]& ], 
     TagBox[
      TooltipBox[
       TagBox[
        {Opacity[0.5987841945288754], 
         TagBox[
          DynamicBox[{
            FEPrivate`If[
             CurrentValue["MouseOver"], 
             EdgeForm[{
               GrayLevel[0.5], 
               AbsoluteThickness[1.5], 
               Opacity[0.66]}], {}, {}], 
            
            RectangleBox[{13.5, 0}, {14.5, 0.10035569105691057`}, 
             "RoundingRadius" -> 0]},
           
           ImageSizeCache->{{262.4963043478261, 
            276.50369565217386`}, {-50.72682107928581, 86.10262082379082}}],
          "DelayedMouseEffectStyle"]},
        StatusArea[#, 0.10035569105691057`]& ,
        TagBoxNote->"0.10035569105691057"],
       StyleBox["0.10035569105691057`", {}, StripOnInput -> False]],
      Annotation[#, 
       Style[0.10035569105691057`, {}], "Tooltip"]& ], 
     TagBox[
      TooltipBox[
       TagBox[
        {Opacity[0.7963525835866262], 
         TagBox[
          DynamicBox[{
            FEPrivate`If[
             CurrentValue["MouseOver"], 
             EdgeForm[{
               GrayLevel[0.5], 
               AbsoluteThickness[1.5], 
               Opacity[0.66]}], {}, {}], 
            
            RectangleBox[{14.5, 0}, {15.5, 0.13338414634146342`}, 
             "RoundingRadius" -> 0]},
           
           ImageSizeCache->{{275.75369565217386`, 
            289.7610869565217}, {-95.51246018662751, 86.10262082379082}}],
          "DelayedMouseEffectStyle"]},
        StatusArea[#, 0.13338414634146342`]& ,
        TagBoxNote->"0.13338414634146342"],
       StyleBox["0.13338414634146342`", {}, StripOnInput -> False]],
      Annotation[#, 
       Style[0.13338414634146342`, {}], "Tooltip"]& ], 
     TagBox[
      TooltipBox[
       TagBox[
        {Opacity[0.9984802431610942], 
         TagBox[
          DynamicBox[{
            FEPrivate`If[
             CurrentValue["MouseOver"], 
             EdgeForm[{
               GrayLevel[0.5], 
               AbsoluteThickness[1.5], 
               Opacity[0.66]}], {}, {}], 
            
            RectangleBox[{15.5, 0}, {16.5, 0.16717479674796748`}, 
             "RoundingRadius" -> 0]},
           
           ImageSizeCache->{{289.0110869565217, 
            303.01847826086953`}, {-141.33161404260017`, 86.1026208237908}}],
          "DelayedMouseEffectStyle"]},
        StatusArea[#, 0.16717479674796748`]& ,
        TagBoxNote->"0.16717479674796748"],
       StyleBox["0.16717479674796748`", {}, StripOnInput -> False]],
      Annotation[#, 
       Style[0.16717479674796748`, {}], "Tooltip"]& ], 
     TagBox[
      TooltipBox[
       TagBox[
        {Opacity[1.], 
         TagBox[
          DynamicBox[{
            FEPrivate`If[
             CurrentValue["MouseOver"], 
             EdgeForm[{
               GrayLevel[0.5], 
               AbsoluteThickness[1.5], 
               Opacity[0.66]}], {}, {}], 
            
            RectangleBox[{16.5, 0}, {17.5, 0.16742886178861788`}, 
             "RoundingRadius" -> 0]},
           
           ImageSizeCache->{{302.26847826086953`, 
            316.27586956521736`}, {-141.67611895881043`, 86.1026208237908}}],
          "DelayedMouseEffectStyle"]},
        StatusArea[#, 0.16742886178861788`]& ,
        TagBoxNote->"0.16742886178861788"],
       StyleBox["0.16742886178861788`", {}, StripOnInput -> False]],
      Annotation[#, 
       Style[0.16742886178861788`, {}], "Tooltip"]& ], 
     TagBox[
      TooltipBox[
       TagBox[
        {Opacity[0.8617021276595745], 
         TagBox[
          DynamicBox[{
            FEPrivate`If[
             CurrentValue["MouseOver"], 
             EdgeForm[{
               GrayLevel[0.5], 
               AbsoluteThickness[1.5], 
               Opacity[0.66]}], {}, {}], 
            
            RectangleBox[{17.5, 0}, {18.5, 0.1443089430894309}, 
             "RoundingRadius" -> 0]},
           
           ImageSizeCache->{{315.52586956521736`, 
            329.5332608695652}, {-110.3261715836713, 86.10262082379082}}],
          "DelayedMouseEffectStyle"]},
        StatusArea[#, 0.1443089430894309]& ,
        TagBoxNote->"0.1443089430894309"],
       StyleBox["0.1443089430894309`", {}, StripOnInput -> False]],
      Annotation[#, 
       Style[0.1443089430894309, {}], "Tooltip"]& ], 
     TagBox[
      TooltipBox[
       TagBox[
        {Opacity[0.5592705167173252], 
         TagBox[
          DynamicBox[{
            FEPrivate`If[
             CurrentValue["MouseOver"], 
             EdgeForm[{
               GrayLevel[0.5], 
               AbsoluteThickness[1.5], 
               Opacity[0.66]}], {}, {}], 
            RectangleBox[{18.5, 0}, {19.5, 0.09375}, "RoundingRadius" -> 0]},
           
           ImageSizeCache->{{328.7832608695652, 
            342.79065217391303`}, {-41.76969325781748, 86.10262082379082}}],
          "DelayedMouseEffectStyle"]},
        StatusArea[#, 0.09375]& ,
        TagBoxNote->"0.09375"],
       StyleBox["0.09375`", {}, StripOnInput -> False]],
      Annotation[#, 
       Style[0.09375, {}], "Tooltip"]& ], 
     TagBox[
      TooltipBox[
       TagBox[
        {Opacity[0.3267477203647417], 
         TagBox[
          DynamicBox[{
            FEPrivate`If[
             CurrentValue["MouseOver"], 
             EdgeForm[{
               GrayLevel[0.5], 
               AbsoluteThickness[1.5], 
               Opacity[0.66]}], {}, {}], 
            RectangleBox[{19.5, 0}, {20.5, 0.054878048780487805`}, 
             "RoundingRadius" -> 0]},
           
           ImageSizeCache->{{342.04065217391303`, 356.04804347826087`}, {
            10.93955892236157, 86.10262082379082}}],
          "DelayedMouseEffectStyle"]},
        StatusArea[#, 0.054878048780487805`]& ,
        TagBoxNote->"0.054878048780487805"],
       StyleBox["0.054878048780487805`", {}, StripOnInput -> False]],
      Annotation[#, 
       Style[0.054878048780487805`, {}], "Tooltip"]& ], 
     TagBox[
      TooltipBox[
       TagBox[
        {Opacity[0.1778115501519757], 
         TagBox[
          DynamicBox[{
            FEPrivate`If[
             CurrentValue["MouseOver"], 
             EdgeForm[{
               GrayLevel[0.5], 
               AbsoluteThickness[1.5], 
               Opacity[0.66]}], {}, {}], 
            
            RectangleBox[{20.5, 0}, {21.5, 0.029979674796747968`}, 
             "RoundingRadius" -> 0]},
           
           ImageSizeCache->{{355.29804347826087`, 369.3054347826087}, {
            44.70104071097298, 86.10262082379082}}],
          "DelayedMouseEffectStyle"]},
        StatusArea[#, 0.029979674796747968`]& ,
        TagBoxNote->"0.029979674796747968"],
       StyleBox["0.029979674796747968`", {}, StripOnInput -> False]],
      Annotation[#, 
       Style[0.029979674796747968`, {}], "Tooltip"]& ], 
     TagBox[
      TooltipBox[
       TagBox[
        {Opacity[0.09574468085106384], 
         TagBox[
          DynamicBox[{
            FEPrivate`If[
             CurrentValue["MouseOver"], 
             EdgeForm[{
               GrayLevel[0.5], 
               AbsoluteThickness[1.5], 
               Opacity[0.66]}], {}, {}], 
            
            RectangleBox[{21.5, 0}, {22.5, 0.016260162601626018`}, 
             "RoundingRadius" -> 0]},
           
           ImageSizeCache->{{368.5554347826087, 382.5628260869565}, {
            63.304306186330294`, 86.10262082379082}}],
          "DelayedMouseEffectStyle"]},
        StatusArea[#, 0.016260162601626018`]& ,
        TagBoxNote->"0.016260162601626018"],
       StyleBox["0.016260162601626018`", {}, StripOnInput -> False]],
      Annotation[#, 
       Style[0.016260162601626018`, {}], "Tooltip"]& ], 
     TagBox[
      TooltipBox[
       TagBox[
        {Opacity[0.03343465045592705], 
         TagBox[
          DynamicBox[{
            FEPrivate`If[
             CurrentValue["MouseOver"], 
             EdgeForm[{
               GrayLevel[0.5], 
               AbsoluteThickness[1.5], 
               Opacity[0.66]}], {}, {}], 
            
            RectangleBox[{22.5, 0}, {23.5, 0.005843495934959349}, 
             "RoundingRadius" -> 0]},
           
           ImageSizeCache->{{381.8128260869565, 395.8202173913043}, {
            77.42900775095345, 86.10262082379082}}],
          "DelayedMouseEffectStyle"]},
        StatusArea[#, 0.005843495934959349]& ,
        TagBoxNote->"0.005843495934959349"],
       StyleBox["0.005843495934959349`", {}, StripOnInput -> False]],
      Annotation[#, 
       Style[0.005843495934959349, {}], "Tooltip"]& ], 
     TagBox[
      TooltipBox[
       TagBox[
        {Opacity[0.0015197568389057753`], 
         TagBox[
          DynamicBox[{
            FEPrivate`If[
             CurrentValue["MouseOver"], 
             EdgeForm[{
               GrayLevel[0.5], 
               AbsoluteThickness[1.5], 
               Opacity[0.66]}], {}, {}], 
            
            RectangleBox[{23.5, 0}, {24.5, 0.0005081300813008131}, 
             "RoundingRadius" -> 0]},
           
           ImageSizeCache->{{395.0702173913043, 409.07760869565215`}, {
            84.66361099137018, 86.10262082379082}}],
          "DelayedMouseEffectStyle"]},
        StatusArea[#, 0.0005081300813008131]& ,
        TagBoxNote->"0.0005081300813008131"],
       StyleBox["0.0005081300813008131`", {}, StripOnInput -> False]],
      Annotation[#, 
       Style[0.0005081300813008131, {}], 
       "Tooltip"]& ]}, {}, {}}, {{}, {}, {}, {}, {}, {}, {}, {}, {}, {}, {}, \
{}, {}, {}, {}, {}}},
  AspectRatio->NCache[GoldenRatio^(-1), 0.6180339887498948],
  Axes->{False, False},
  AxesLabel->{None, None},
  AxesOrigin->{-0.56, 0},
  BaseStyle->{FontFamily -> "Times", FontSize -> 16},
  Frame->True,
  FrameLabel->{{
     FormBox["\"Probability of occurence\"", TraditionalForm], None}, {
     FormBox[
     "\"Number of airways in the path toward the alveolar region\"", 
      TraditionalForm], None}},
  FrameTicks->{{Automatic, Automatic}, {Automatic, Automatic}},
  GridLines->{None, None},
  GridLinesStyle->Directive[
    GrayLevel[0.5, 0.4]],
  PlotRange->{{0, 28}, {All, All}},
  PlotRangePadding->{{
     Scaled[0.02], 
     Scaled[0.02]}, {None, 
     Scaled[0.05]}},
  Ticks->{Automatic, Automatic}]], "Output",
 CellChangeTimes->{
  3.79896636928513*^9, 3.798966424637988*^9, 3.798968487249037*^9, 
   3.798970255984098*^9, 3.79897892676341*^9, 3.798979655227935*^9, 
   3.7989807561982813`*^9, 3.798985182476615*^9, 3.7989853302809143`*^9, 
   3.798986412702198*^9, 3.79905150644839*^9, 3.799051634524899*^9, 
   3.799051678653049*^9, 3.7990524059651318`*^9, 3.799052444108971*^9, 
   3.799052553571004*^9, 3.8000132887325497`*^9, 3.800013883662705*^9, 
   3.800014014830286*^9, 3.800014469513301*^9, 3.800016085342609*^9, 
   3.800020913754959*^9, 3.807429575069441*^9, 3.8074298209932747`*^9, 
   3.807431328330195*^9, 3.807437200803376*^9, 3.808553386252013*^9, 
   3.808558721677153*^9, 3.808559046238092*^9, {3.808559224595718*^9, 
   3.808559242335545*^9}, 3.8085612190099773`*^9, 3.8085618556854973`*^9, 
   3.8085651063740387`*^9, 3.808571466637547*^9, 3.808572484484811*^9, 
   3.808572797586114*^9, 3.8085729138131037`*^9, 3.808584285606286*^9, 
   3.80858651320886*^9, 3.808623220104288*^9, 3.8086252052436523`*^9, 
   3.808626605993722*^9, 3.808636499400701*^9, 3.8086373760227013`*^9, 
   3.8086388897113047`*^9, 3.808639950413562*^9, 3.808641619271407*^9, 
   3.808643380056099*^9, 3.808743063815703*^9, 3.80889801269588*^9, 
   3.8088980717378407`*^9, 3.8088981590726624`*^9, 3.808898206276915*^9, {
   3.808898435035119*^9, 3.808898465017301*^9}, 3.8088992291655807`*^9, 
   3.808899334376286*^9, 3.808899493604044*^9, 3.808903449665468*^9, 
   3.808910151461341*^9, 3.80891021790783*^9, 3.808910423402264*^9, 
   3.808911678499818*^9, 3.808914555353478*^9, 3.80897872615504*^9, 
   3.808980173692973*^9, 3.808982244352796*^9, 3.8089847879915113`*^9, 
   3.808985484418432*^9, 3.808986404168942*^9, 3.808986558628631*^9, 
   3.8089865995397587`*^9, 3.80898788176241*^9, 3.808988735342737*^9, 
   3.809007203740646*^9, 3.8090881131445208`*^9, 3.809088193883307*^9, 
   3.809088346335271*^9, 3.8091527052963257`*^9, 3.809152945332097*^9, 
   3.809153218839881*^9, 3.8091822398302803`*^9, {3.8091823005138493`*^9, 
   3.8091823246201363`*^9}, 3.809182375168071*^9, 3.809185464245698*^9, 
   3.8091875401212482`*^9, 3.809235441841467*^9, 3.8092356736658373`*^9, 
   3.809235858514797*^9, 3.809236947697486*^9, 3.809237328371234*^9, 
   3.809237395789963*^9, 3.809239583925261*^9, 3.809239654093959*^9, 
   3.809239712732662*^9, 3.809240216506618*^9, 3.8092404781529922`*^9, 
   3.8092512267821083`*^9, 3.809252256726247*^9, 3.809253181977309*^9, 
   3.80925325135996*^9, 3.8092538106579103`*^9, 3.809253999002534*^9, 
   3.809353007182831*^9, 3.80935804494237*^9, 3.8093580796714067`*^9, 
   3.809413822117302*^9, 3.809414768585223*^9, 3.809417866245419*^9, 
   3.80943066605656*^9, 3.809501436380484*^9, 3.809509466324625*^9, 
   3.809516445191139*^9, 3.809521939523117*^9, 3.809764395069672*^9, 
   3.8113971187217607`*^9, 3.8113990276454906`*^9, 3.811400935238502*^9, 
   3.811401071231841*^9, 3.811402486912573*^9, 3.811402969936677*^9, 
   3.811404478770917*^9, 3.811405238878573*^9, 3.811405765723735*^9, 
   3.8114069015032578`*^9, 3.8114070151516113`*^9, 3.811415521761829*^9, 
   3.811415607862801*^9, 3.8114158025705347`*^9, 3.811415937593946*^9, 
   3.81157324322438*^9, 3.811573398234186*^9},
 CellLabel->"Out[32]=",ExpressionUUID->"5985f511-6b63-4767-837a-98f2be375ecb"]
}, Open  ]],

Cell[BoxData[
 RowBox[{"\[IndentingNewLine]", 
  StyleBox[
   RowBox[{"(*", 
    RowBox[{"Alteration", " ", "functions"}], "*)"}],
   FontSize->16], "\[IndentingNewLine]", "\[IndentingNewLine]", 
  RowBox[{"(*", " ", 
   RowBox[{
    RowBox[{
    "The", " ", "three", " ", "functions", " ", "below", " ", "reduce", " ", 
     "the", " ", "diameter", " ", "of", " ", "the", " ", "airways", " ", "of",
      " ", "some", " ", "selected", " ", 
     RowBox[{"acini", ":", " ", "randomly"}]}], ",", " ", 
    RowBox[{
    "starting", " ", "from", " ", "the", " ", "acinus", " ", "farthest", " ", 
     "from", " ", "the", " ", "trachea", " ", "or", " ", "starting", " ", 
     "from", " ", "the", " ", "acinus", " ", "closest", " ", "to", " ", "the",
      " ", 
     RowBox[{"trachea", ".", " ", "\"\<coverage\>\""}], " ", "defines", " ", 
     "the", " ", "amount", " ", "of", " ", "acini", " ", "impacted", " ", 
     "and", " ", "\"\<am\>\"", " ", "gives", " ", "the", " ", "extent", " ", 
     "of", " ", "the", " ", "reduction", " ", 
     RowBox[{"(", 
      RowBox[{
       RowBox[{"am", " ", "=", " ", 
        RowBox[{"1", ":", " ", 
         RowBox[{"complete", " ", "reduction"}]}]}], ",", " ", 
       RowBox[{"am", " ", "=", " ", 
        RowBox[{"0", ":", " ", 
         RowBox[{"no", " ", "reduction"}]}]}]}], ")"}]}]}], " ", "*)"}], 
  "\[IndentingNewLine]", 
  RowBox[{
   RowBox[{
    RowBox[{"Blockacinusrand", "[", 
     RowBox[{"am_", ",", "coverage_"}], "]"}], ":=", 
    RowBox[{"(", "\[IndentingNewLine]", 
     RowBox[{
      RowBox[{"Table", "[", 
       RowBox[{
        RowBox[{
         RowBox[{"\[Phi]acin", "[", 
          RowBox[{
           RowBox[{"iter", "[", 
            RowBox[{"[", 
             RowBox[{"k", ",", "1"}], "]"}], "]"}], ",", 
           RowBox[{"iter", "[", 
            RowBox[{"[", 
             RowBox[{"k", ",", "2"}], "]"}], "]"}]}], "]"}], "=", "1"}], ",", 
        
        RowBox[{"{", 
         RowBox[{"k", ",", "1", ",", 
          RowBox[{"Length", "[", "iter", "]"}]}], "}"}]}], "]"}], ";", 
      "\[IndentingNewLine]", 
      RowBox[{"affectedacinus", "=", 
       RowBox[{"{", "}"}]}], ";", "\[IndentingNewLine]", 
      RowBox[{"lengthbis", "=", 
       RowBox[{"Round", "[", 
        RowBox[{
         FractionBox["coverage", "100"], "*", 
         RowBox[{"Length", "[", "iter", "]"}]}], "]"}]}], ";", 
      "\[IndentingNewLine]", 
      RowBox[{"While", "[", " ", 
       RowBox[{
        RowBox[{
         RowBox[{"Length", "[", "affectedacinus", "]"}], "\[NotEqual]", 
         "lengthbis"}], ",", " ", 
        RowBox[{
         RowBox[{"affectedacinus", "=", " ", 
          RowBox[{"Join", "[", 
           RowBox[{"affectedacinus", ",", " ", 
            RowBox[{"RandomChoice", "[", 
             RowBox[{"iter", ",", "1"}], "]"}]}], "]"}]}], ";", " ", 
         RowBox[{"DeleteDuplicates", "[", "affectedacinus", "]"}]}]}], " ", 
       "]"}], ";", "\[IndentingNewLine]", 
      RowBox[{"For", "[", " ", 
       RowBox[{
        RowBox[{"k", "=", "1"}], ",", " ", 
        RowBox[{"k", "<", " ", 
         RowBox[{
          RowBox[{"Length", "[", "affectedacinus", "]"}], "+", "1"}]}], ",", 
        " ", 
        RowBox[{"k", "++"}], ",", "\[IndentingNewLine]", 
        RowBox[{
         RowBox[{"i", "=", 
          RowBox[{"affectedacinus", "[", 
           RowBox[{"[", 
            RowBox[{"k", ",", "1"}], "]"}], "]"}]}], ";", 
         "\[IndentingNewLine]", 
         RowBox[{"j", "=", 
          RowBox[{"affectedacinus", "[", 
           RowBox[{"[", 
            RowBox[{"k", ",", "2"}], "]"}], "]"}]}], ";", 
         "\[IndentingNewLine]", 
         RowBox[{
          RowBox[{"\[Phi]acin", "[", 
           RowBox[{"i", ",", "j"}], "]"}], "=", 
          RowBox[{"1", "-", "am"}]}], ";"}]}], "\[IndentingNewLine]", "]"}], 
      ";"}], "\[IndentingNewLine]", ")"}]}], "\[IndentingNewLine]", 
   "\[IndentingNewLine]", 
   RowBox[{
    RowBox[{"Blockacinusfin", "[", 
     RowBox[{"am_", ",", "coverage_"}], "]"}], ":=", 
    RowBox[{"(", "\[IndentingNewLine]", 
     RowBox[{
      RowBox[{"Table", "[", 
       RowBox[{
        RowBox[{
         RowBox[{"\[Phi]acin", "[", 
          RowBox[{
           RowBox[{"iter", "[", 
            RowBox[{"[", 
             RowBox[{"k", ",", "1"}], "]"}], "]"}], ",", 
           RowBox[{"iter", "[", 
            RowBox[{"[", 
             RowBox[{"k", ",", "2"}], "]"}], "]"}]}], "]"}], "=", "1"}], ",", 
        
        RowBox[{"{", 
         RowBox[{"k", ",", "1", ",", 
          RowBox[{"Length", "[", "iter", "]"}]}], "}"}]}], "]"}], ";", 
      "\[IndentingNewLine]", 
      RowBox[{"lengthbis", "=", 
       RowBox[{"Round", "[", 
        RowBox[{
         FractionBox["coverage", "100"], "*", 
         RowBox[{"Length", "[", "iter", "]"}]}], "]"}]}], ";", 
      "\[IndentingNewLine]", 
      RowBox[{"For", "[", " ", 
       RowBox[{
        RowBox[{"k", "=", 
         RowBox[{
          RowBox[{"Length", "[", "iter", "]"}], "-", "lengthbis", "+", 
          "1"}]}], ",", " ", 
        RowBox[{"k", "<", " ", 
         RowBox[{
          RowBox[{"Length", "[", "iter", "]"}], "+", "1"}]}], ",", " ", 
        RowBox[{"k", "++"}], ",", "\[IndentingNewLine]", 
        RowBox[{
         RowBox[{"i", "=", 
          RowBox[{"iter", "[", 
           RowBox[{"[", 
            RowBox[{"k", ",", "1"}], "]"}], "]"}]}], ";", 
         "\[IndentingNewLine]", 
         RowBox[{"j", "=", 
          RowBox[{"iter", "[", 
           RowBox[{"[", 
            RowBox[{"k", ",", "2"}], "]"}], "]"}]}], ";", 
         "\[IndentingNewLine]", 
         RowBox[{
          RowBox[{"\[Phi]acin", "[", 
           RowBox[{"i", ",", "j"}], "]"}], "=", 
          RowBox[{"1", "-", "am"}]}], ";"}]}], "\[IndentingNewLine]", "]"}], 
      ";"}], "\[IndentingNewLine]", ")"}]}], "\[IndentingNewLine]", 
   "\[IndentingNewLine]", 
   RowBox[{
    RowBox[{"Blockacinusdeb", "[", 
     RowBox[{"am_", ",", "coverage_"}], "]"}], ":=", 
    RowBox[{"(", "\[IndentingNewLine]", 
     RowBox[{
      RowBox[{"Table", "[", 
       RowBox[{
        RowBox[{
         RowBox[{"\[Phi]acin", "[", 
          RowBox[{
           RowBox[{"iter", "[", 
            RowBox[{"[", 
             RowBox[{"k", ",", "1"}], "]"}], "]"}], ",", 
           RowBox[{"iter", "[", 
            RowBox[{"[", 
             RowBox[{"k", ",", "2"}], "]"}], "]"}]}], "]"}], "=", "1"}], ",", 
        
        RowBox[{"{", 
         RowBox[{"k", ",", "1", ",", 
          RowBox[{"Length", "[", "iter", "]"}]}], "}"}]}], "]"}], ";", 
      "\[IndentingNewLine]", 
      RowBox[{"lengthbis", "=", 
       RowBox[{"Round", "[", 
        RowBox[{
         FractionBox["coverage", "100"], "*", 
         RowBox[{"Length", "[", "iter", "]"}]}], "]"}]}], ";", 
      "\[IndentingNewLine]", 
      RowBox[{"For", "[", " ", 
       RowBox[{
        RowBox[{"k", "=", "1"}], ",", " ", 
        RowBox[{"k", "<", " ", 
         RowBox[{"lengthbis", "+", "1"}]}], ",", " ", 
        RowBox[{"k", "++"}], ",", "\[IndentingNewLine]", 
        RowBox[{
         RowBox[{"i", "=", 
          RowBox[{"iter", "[", 
           RowBox[{"[", 
            RowBox[{"k", ",", "1"}], "]"}], "]"}]}], ";", 
         "\[IndentingNewLine]", 
         RowBox[{"j", "=", 
          RowBox[{"iter", "[", 
           RowBox[{"[", 
            RowBox[{"k", ",", "2"}], "]"}], "]"}]}], ";", 
         "\[IndentingNewLine]", 
         RowBox[{
          RowBox[{"\[Phi]acin", "[", 
           RowBox[{"i", ",", "j"}], "]"}], "=", 
          RowBox[{"1", "-", "am"}]}], ";"}]}], "\[IndentingNewLine]", "]"}], 
      ";"}], "\[IndentingNewLine]", ")"}]}], "\[IndentingNewLine]", 
   "\[IndentingNewLine]", 
   RowBox[{"(*", " ", 
    RowBox[{
     RowBox[{
     "The", " ", "three", " ", "functions", " ", "below", " ", "change", " ", 
      "the", " ", "perfusion", " ", "coefficient", " ", "of", " ", "some", 
      " ", "selected", " ", 
      RowBox[{"acini", ":", " ", "randomly"}]}], ",", " ", 
     RowBox[{
     "starting", " ", "from", " ", "the", " ", "acinus", " ", "farthest", " ",
       "from", " ", "the", " ", "trachea", " ", "or", " ", "starting", " ", 
      "from", " ", "the", " ", "acinus", " ", "closest", " ", "to", " ", 
      "the", " ", 
      RowBox[{"trachea", ".", " ", "\"\<coverage\>\""}], " ", "defines", " ", 
      "the", " ", "amount", " ", "of", " ", "acini", " ", "impacted", " ", 
      "and", " ", "\"\<am\>\"", " ", "gives", " ", "the", " ", "extent", " ", 
      "of", " ", "the", " ", "reduction", " ", 
      RowBox[{"(", 
       RowBox[{
        RowBox[{"am", " ", "=", " ", 
         RowBox[{"1", ":", " ", "complete"}]}], ",", " ", 
        RowBox[{"am", " ", "=", " ", 
         RowBox[{"0", ":", " ", 
          RowBox[{"no", " ", "reduction"}]}]}]}], ")"}]}]}], " ", "*)"}], 
   "\[IndentingNewLine]", 
   RowBox[{
    RowBox[{"Blockperfrand", "[", 
     RowBox[{"am_", ",", "coverage_"}], "]"}], ":=", 
    RowBox[{"(", "\[IndentingNewLine]", 
     RowBox[{
      RowBox[{"Table", "[", 
       RowBox[{
        RowBox[{
         RowBox[{"\[Gamma]acin", "[", 
          RowBox[{
           RowBox[{"iter", "[", 
            RowBox[{"[", 
             RowBox[{"k", ",", "1"}], "]"}], "]"}], ",", 
           RowBox[{"iter", "[", 
            RowBox[{"[", 
             RowBox[{"k", ",", "2"}], "]"}], "]"}]}], "]"}], "=", "1"}], ",", 
        
        RowBox[{"{", 
         RowBox[{"k", ",", "1", ",", 
          RowBox[{"Length", "[", "iter", "]"}]}], "}"}]}], "]"}], ";", 
      "\[IndentingNewLine]", 
      RowBox[{"affectedacinus", "=", 
       RowBox[{"{", "}"}]}], ";", "\[IndentingNewLine]", 
      RowBox[{"lengthbis", "=", 
       RowBox[{"Round", "[", 
        RowBox[{
         FractionBox["coverage", "100"], "*", 
         RowBox[{"Length", "[", "iter", "]"}]}], "]"}]}], ";", 
      "\[IndentingNewLine]", 
      RowBox[{"While", "[", " ", 
       RowBox[{
        RowBox[{
         RowBox[{"Length", "[", "affectedacinus", "]"}], "\[NotEqual]", 
         "lengthbis"}], ",", " ", 
        RowBox[{
         RowBox[{"affectedacinus", "=", " ", 
          RowBox[{"Join", "[", 
           RowBox[{"affectedacinus", ",", " ", 
            RowBox[{"RandomChoice", "[", 
             RowBox[{"iter", ",", "1"}], "]"}]}], "]"}]}], ";", " ", 
         RowBox[{"DeleteDuplicates", "[", "affectedacinus", "]"}]}]}], " ", 
       "]"}], ";", "\[IndentingNewLine]", 
      RowBox[{"For", "[", " ", 
       RowBox[{
        RowBox[{"k", "=", "1"}], ",", " ", 
        RowBox[{"k", "<", " ", 
         RowBox[{
          RowBox[{"Length", "[", "affectedacinus", "]"}], "+", "1"}]}], ",", 
        " ", 
        RowBox[{"k", "++"}], ",", "\[IndentingNewLine]", 
        RowBox[{
         RowBox[{"i", "=", 
          RowBox[{"affectedacinus", "[", 
           RowBox[{"[", 
            RowBox[{"k", ",", "1"}], "]"}], "]"}]}], ";", 
         "\[IndentingNewLine]", 
         RowBox[{"j", "=", 
          RowBox[{"affectedacinus", "[", 
           RowBox[{"[", 
            RowBox[{"k", ",", "2"}], "]"}], "]"}]}], ";", 
         "\[IndentingNewLine]", 
         RowBox[{
          RowBox[{"\[Gamma]acin", "[", 
           RowBox[{"i", ",", "j"}], "]"}], "=", 
          RowBox[{"1", "-", "am"}]}], ";"}]}], "\[IndentingNewLine]", "]"}], 
      ";"}], "\[IndentingNewLine]", ")"}]}], "\[IndentingNewLine]", 
   "\[IndentingNewLine]", 
   RowBox[{
    RowBox[{"Blockperffin", "[", 
     RowBox[{"am_", ",", "coverage_"}], "]"}], ":=", 
    RowBox[{"(", "\[IndentingNewLine]", 
     RowBox[{
      RowBox[{"Table", "[", 
       RowBox[{
        RowBox[{
         RowBox[{"\[Gamma]acin", "[", 
          RowBox[{
           RowBox[{"iter", "[", 
            RowBox[{"[", 
             RowBox[{"k", ",", "1"}], "]"}], "]"}], ",", 
           RowBox[{"iter", "[", 
            RowBox[{"[", 
             RowBox[{"k", ",", "2"}], "]"}], "]"}]}], "]"}], "=", "1"}], ",", 
        
        RowBox[{"{", 
         RowBox[{"k", ",", "1", ",", 
          RowBox[{"Length", "[", "iter", "]"}]}], "}"}]}], "]"}], ";", 
      "\[IndentingNewLine]", 
      RowBox[{"lengthbis", "=", 
       RowBox[{"Round", "[", 
        RowBox[{
         FractionBox["coverage", "100"], "*", 
         RowBox[{"Length", "[", "iter", "]"}]}], "]"}]}], ";", 
      "\[IndentingNewLine]", 
      RowBox[{"For", "[", " ", 
       RowBox[{
        RowBox[{"k", "=", 
         RowBox[{
          RowBox[{"Length", "[", "iter", "]"}], "-", "lengthbis", "+", 
          "1"}]}], ",", " ", 
        RowBox[{"k", "<", " ", 
         RowBox[{
          RowBox[{"Length", "[", "iter", "]"}], "+", "1"}]}], ",", " ", 
        RowBox[{"k", "++"}], ",", "\[IndentingNewLine]", 
        RowBox[{
         RowBox[{"i", "=", 
          RowBox[{"iter", "[", 
           RowBox[{"[", 
            RowBox[{"k", ",", "1"}], "]"}], "]"}]}], ";", 
         "\[IndentingNewLine]", 
         RowBox[{"j", "=", 
          RowBox[{"iter", "[", 
           RowBox[{"[", 
            RowBox[{"k", ",", "2"}], "]"}], "]"}]}], ";", 
         "\[IndentingNewLine]", 
         RowBox[{
          RowBox[{"\[Gamma]acin", "[", 
           RowBox[{"i", ",", "j"}], "]"}], "=", 
          RowBox[{"1", "-", "am"}]}], ";"}]}], "\[IndentingNewLine]", "]"}], 
      ";"}], "\[IndentingNewLine]", ")"}]}], "\[IndentingNewLine]", 
   "\[IndentingNewLine]", 
   RowBox[{
    RowBox[{"Blockperfdeb", "[", 
     RowBox[{"am_", ",", "coverage_"}], "]"}], ":=", 
    RowBox[{"(", "\[IndentingNewLine]", 
     RowBox[{
      RowBox[{"Table", "[", 
       RowBox[{
        RowBox[{
         RowBox[{"\[Gamma]acin", "[", 
          RowBox[{
           RowBox[{"iter", "[", 
            RowBox[{"[", 
             RowBox[{"k", ",", "1"}], "]"}], "]"}], ",", 
           RowBox[{"iter", "[", 
            RowBox[{"[", 
             RowBox[{"k", ",", "2"}], "]"}], "]"}]}], "]"}], "=", "1"}], ",", 
        
        RowBox[{"{", 
         RowBox[{"k", ",", "1", ",", 
          RowBox[{"Length", "[", "iter", "]"}]}], "}"}]}], "]"}], ";", 
      "\[IndentingNewLine]", 
      RowBox[{"lengthbis", "=", 
       RowBox[{"Round", "[", 
        RowBox[{
         FractionBox["coverage", "100"], "*", 
         RowBox[{"Length", "[", "iter", "]"}]}], "]"}]}], ";", 
      "\[IndentingNewLine]", 
      RowBox[{"For", "[", " ", 
       RowBox[{
        RowBox[{"k", "=", "1"}], ",", " ", 
        RowBox[{"k", "<", " ", 
         RowBox[{"lengthbis", "+", "1"}]}], ",", " ", 
        RowBox[{"k", "++"}], ",", "\[IndentingNewLine]", 
        RowBox[{
         RowBox[{"i", "=", 
          RowBox[{"iter", "[", 
           RowBox[{"[", 
            RowBox[{"k", ",", "1"}], "]"}], "]"}]}], ";", 
         "\[IndentingNewLine]", 
         RowBox[{"j", "=", 
          RowBox[{"iter", "[", 
           RowBox[{"[", 
            RowBox[{"k", ",", "2"}], "]"}], "]"}]}], ";", 
         "\[IndentingNewLine]", 
         RowBox[{
          RowBox[{"\[Gamma]acin", "[", 
           RowBox[{"i", ",", "j"}], "]"}], "=", 
          RowBox[{"1", "-", "am"}]}], ";"}]}], "\[IndentingNewLine]", "]"}], 
      ";"}], "\[IndentingNewLine]", ")"}]}], "\[IndentingNewLine]", 
   "\[IndentingNewLine]", 
   RowBox[{"(*", " ", 
    RowBox[{
     RowBox[{
     "Generic", " ", "function", " ", "called", " ", "to", " ", "alter", " ", 
      "the", " ", "airway", " ", 
      RowBox[{
       RowBox[{"(", 
        RowBox[{"i", ",", "j"}], ")"}], ".", " ", "\"\<type\>\""}], " ", 
      "defines", " ", "the", " ", "kind", " ", "of", " ", "alteration", " ", 
      RowBox[{
       RowBox[{"(", 
        RowBox[{"type", " ", "=", " ", 
         RowBox[{
          RowBox[{
          "1", " ", "means", " ", "muscle", " ", "contraction", " ", "and", 
           " ", "type"}], " ", "=", " ", 
          RowBox[{"0", " ", "means", " ", "liquid", " ", "accumulation"}]}]}],
         ")"}], ".", " ", "\"\<am\>\""}], " ", "gives", " ", "the", " ", 
      "value", " ", "of", " ", "\[Beta]"}], ",", " ", 
     RowBox[{
     "the", " ", "reduction", " ", "of", " ", "the", " ", "lumen", " ", 
      "area"}]}], " ", "*)"}], "\[IndentingNewLine]", 
   RowBox[{
    RowBox[{"Modifygeo", "[", 
     RowBox[{
     "airwi_", ",", " ", "airwj_", ",", " ", "type_", ",", " ", "am_"}], 
     "]"}], ":=", 
    RowBox[{"(", " ", "\[IndentingNewLine]", 
     RowBox[{
      RowBox[{"i", "=", " ", "airwi"}], ";", "\[IndentingNewLine]", 
      RowBox[{"j", "=", "airwj"}], ";", "\[IndentingNewLine]", 
      RowBox[{"\[Beta]", " ", "=", " ", "am"}], ";", "\[IndentingNewLine]", 
      RowBox[{"If", "[", 
       RowBox[{
        RowBox[{"type", "\[Equal]", "0"}], ",", " ", 
        RowBox[{"Addmucus", "[", 
         RowBox[{"i", ",", "j", ",", "\[Beta]"}], "]"}], ",", " ", 
        RowBox[{"Contractmuscle", "[", 
         RowBox[{"i", ",", "j", ",", "\[Beta]"}], "]"}]}], "]"}], ";"}], 
     "\[IndentingNewLine]", ")"}]}], "\[IndentingNewLine]", 
   "\[IndentingNewLine]", 
   RowBox[{"(*", " ", 
    RowBox[{
     RowBox[{
     "This", " ", "function", " ", "calculates", " ", "the", " ", "impact", 
      " ", "of", " ", "an", " ", "accumulation", " ", "of", " ", "liquid", 
      " ", "on", " ", "the", " ", "exchange", " ", "flux", " ", "density", 
      " ", "between", " ", "the", " ", "wall", " ", "of", " ", "the", " ", 
      "airway", " ", 
      RowBox[{"(", 
       RowBox[{"i", ",", "j"}], ")"}], " ", "and", " ", "the", " ", 
      RowBox[{"lumen", ".", " ", "\"\<obst\>\""}], " ", "gives", " ", "the", 
      " ", "value", " ", "of", " ", "\[Beta]"}], ",", " ", 
     RowBox[{
     "the", " ", "reduction", " ", "of", " ", "the", " ", "lumen", " ", 
      "area"}]}], " ", "*)"}], "\[IndentingNewLine]", 
   RowBox[{
    RowBox[{"Addmucus", "[", 
     RowBox[{"airwi_", ",", " ", "airwj_", ",", " ", "obst_"}], "]"}], ":=", 
    RowBox[{"(", "\[IndentingNewLine]", 
     RowBox[{
      RowBox[{"i", "=", "airwi"}], ";", "\[IndentingNewLine]", 
      RowBox[{"j", "=", "airwj"}], ";", "\[IndentingNewLine]", 
      RowBox[{"\[Beta]", " ", "=", " ", "obst"}], ";", "\[IndentingNewLine]", 
      
      RowBox[{
       RowBox[{"Diabis", "[", 
        RowBox[{"i", ",", "j"}], "]"}], " ", "=", " ", 
       RowBox[{
        SqrtBox[
         RowBox[{"1", "-", " ", "\[Beta]"}]], " ", 
        RowBox[{"Dia", "[", 
         RowBox[{"i", ",", "j"}], "]"}]}]}], ";", "\[IndentingNewLine]", 
      RowBox[{
       RowBox[{"epmucbis", "[", 
        RowBox[{"i", ",", "j"}], "]"}], "=", " ", 
       RowBox[{
        RowBox[{"epmuc", "[", 
         RowBox[{"i", ",", "j"}], "]"}], " ", "+", 
        FractionBox[
         RowBox[{"(", 
          RowBox[{
           RowBox[{"Dia", "[", 
            RowBox[{"i", ",", "j"}], "]"}], "-", 
           RowBox[{"Diabis", "[", 
            RowBox[{"i", ",", "j"}], "]"}]}], ")"}], "2"]}]}], ";", 
      "\[IndentingNewLine]", 
      RowBox[{
       RowBox[{"facJNO", "[", 
        RowBox[{"i", ",", "j"}], "]"}], "=", 
       RowBox[{
        RowBox[{
         RowBox[{"facJNO", "[", 
          RowBox[{"i", ",", "j"}], "]"}], 
         RowBox[{"(", 
          RowBox[{
           RowBox[{"(", 
            RowBox[{
             RowBox[{"epep", "[", 
              RowBox[{"i", ",", "j"}], "]"}], "+", 
             RowBox[{"epmus", "[", 
              RowBox[{"i", ",", "j"}], "]"}], "+", 
             RowBox[{"epmuc", "[", 
              RowBox[{"i", ",", "j"}], "]"}], "+", 
             RowBox[{
              FractionBox["1", "2"], " ", 
              SuperscriptBox[
               RowBox[{"(", 
                RowBox[{
                 RowBox[{"epep", "[", 
                  RowBox[{"i", ",", "j"}], "]"}], "+", 
                 RowBox[{"epmus", "[", 
                  RowBox[{"i", ",", "j"}], "]"}]}], ")"}], "2"], " ", 
              RowBox[{"epmuc", "[", 
               RowBox[{"i", ",", "j"}], "]"}], " ", 
              FractionBox["kcin", "Df"]}]}], ")"}], "/", 
           RowBox[{"(", 
            RowBox[{
             RowBox[{"epep", "[", 
              RowBox[{"i", ",", "j"}], "]"}], "+", 
             RowBox[{"epmus", "[", 
              RowBox[{"i", ",", "j"}], "]"}], "+", 
             RowBox[{"epmucbis", "[", 
              RowBox[{"i", ",", "j"}], "]"}], "+", 
             RowBox[{
              FractionBox["1", "2"], " ", 
              SuperscriptBox[
               RowBox[{"(", 
                RowBox[{
                 RowBox[{"epep", "[", 
                  RowBox[{"i", ",", "j"}], "]"}], "+", 
                 RowBox[{"epmus", "[", 
                  RowBox[{"i", ",", "j"}], "]"}]}], ")"}], "2"], " ", 
              RowBox[{"epmucbis", "[", 
               RowBox[{"i", ",", "j"}], "]"}], " ", 
              FractionBox["kcin", "Df"]}]}], ")"}]}], ")"}]}], "/.", 
        "rlist"}]}], ";", "\[IndentingNewLine]", "\[IndentingNewLine]", 
      RowBox[{
       RowBox[{"Dia", "[", 
        RowBox[{"i", ",", "j"}], "]"}], "=", " ", 
       RowBox[{"Diabis", "[", 
        RowBox[{"i", ",", "j"}], "]"}]}], ";", "\[IndentingNewLine]", 
      RowBox[{
       RowBox[{"epmuc", "[", 
        RowBox[{"i", ",", "j"}], "]"}], "=", " ", 
       RowBox[{"epmucbis", "[", 
        RowBox[{"i", ",", "j"}], "]"}]}], " ", ";"}], "\[IndentingNewLine]", 
     ")"}]}], "\[IndentingNewLine]", "\[IndentingNewLine]", 
   RowBox[{"(*", " ", 
    RowBox[{
     RowBox[{
     "This", " ", "function", " ", "calculates", " ", "the", " ", "impact", 
      " ", "of", " ", "a", " ", "muscle", " ", "constriction", " ", "on", " ",
       "the", " ", "exchange", " ", "flux", " ", "density", " ", "between", 
      " ", "the", " ", "wall", " ", "of", " ", "the", " ", "airway", " ", 
      RowBox[{"(", 
       RowBox[{"i", ",", "j"}], ")"}], " ", "and", " ", "the", " ", 
      RowBox[{"lumen", ".", " ", "\"\<obst\>\""}], " ", "give", " ", "the", 
      " ", "value", " ", "of", " ", "\[Beta]"}], ",", " ", 
     RowBox[{
     "the", " ", "reduction", " ", "of", " ", "the", " ", "lumen", " ", 
      "area"}]}], "*)"}], "\[IndentingNewLine]", 
   RowBox[{
    RowBox[{"Contractmuscle", "[", 
     RowBox[{"airwi_", ",", " ", "airwj_", ",", " ", "obst_"}], "]"}], ":=", 
    RowBox[{"(", "\[IndentingNewLine]", 
     RowBox[{
      RowBox[{"i", "=", "airwi"}], ";", "\[IndentingNewLine]", 
      RowBox[{"j", "=", "airwj"}], ";", "\[IndentingNewLine]", 
      RowBox[{"\[Beta]", " ", "=", " ", "obst"}], ";", "\[IndentingNewLine]", 
      "\[IndentingNewLine]", 
      RowBox[{
       RowBox[{"DiaM", "[", 
        RowBox[{"i", ",", "j"}], "]"}], "=", " ", 
       RowBox[{
        RowBox[{"Dia", "[", 
         RowBox[{"i", ",", "j"}], "]"}], " ", "+", " ", 
        RowBox[{"2", " ", 
         RowBox[{"(", 
          RowBox[{
           RowBox[{"epmuc", "[", 
            RowBox[{"i", ",", "j"}], "]"}], "+", 
           RowBox[{"epep", "[", 
            RowBox[{"i", ",", "j"}], "]"}], "+", 
           RowBox[{"epmus", "[", 
            RowBox[{"i", ",", "j"}], "]"}]}], ")"}]}]}]}], ";", 
      "\[IndentingNewLine]", 
      RowBox[{
       RowBox[{"DiaE", "[", 
        RowBox[{"i", ",", "j"}], "]"}], "=", " ", 
       RowBox[{
        RowBox[{"Dia", "[", 
         RowBox[{"i", ",", "j"}], "]"}], " ", "+", " ", 
        RowBox[{"2", " ", 
         RowBox[{"(", 
          RowBox[{
           RowBox[{"epep", "[", 
            RowBox[{"i", ",", "j"}], "]"}], "+", 
           RowBox[{"epmuc", "[", 
            RowBox[{"i", ",", "j"}], "]"}]}], ")"}]}]}]}], ";", 
      "\[IndentingNewLine]", 
      RowBox[{
       RowBox[{"DiaL", "[", 
        RowBox[{"i", ",", "j"}], "]"}], "=", "  ", 
       RowBox[{
        RowBox[{"Dia", "[", 
         RowBox[{"i", ",", "j"}], "]"}], " ", "+", " ", 
        RowBox[{"2", " ", 
         RowBox[{"epmuc", "[", 
          RowBox[{"i", ",", "j"}], "]"}]}]}]}], ";", " ", 
      "\[IndentingNewLine]", "\[IndentingNewLine]", 
      RowBox[{
       RowBox[{"\[Alpha]", "[", 
        RowBox[{"i", ",", "j"}], "]"}], "=", " ", 
       RowBox[{"1", "-", " ", 
        SqrtBox[
         RowBox[{"1", "-", " ", 
          RowBox[{"\[Beta]", 
           SuperscriptBox[
            RowBox[{"(", 
             FractionBox[
              RowBox[{"Dia", "[", 
               RowBox[{"i", ",", "j"}], "]"}], 
              RowBox[{"DiaM", "[", 
               RowBox[{"i", ",", "j"}], "]"}]], ")"}], "2"], " "}]}]]}]}], 
      ";", "\[IndentingNewLine]", "\[IndentingNewLine]", 
      "\[IndentingNewLine]", 
      RowBox[{
       RowBox[{"DiaMbis", "[", 
        RowBox[{"i", ",", "j"}], "]"}], "=", " ", 
       RowBox[{
        RowBox[{"(", 
         RowBox[{"1", "-", " ", 
          RowBox[{"\[Alpha]", "[", 
           RowBox[{"i", ",", "j"}], "]"}]}], ")"}], " ", 
        RowBox[{"DiaM", "[", 
         RowBox[{"i", ",", "j"}], "]"}]}]}], ";", "\[IndentingNewLine]", 
      RowBox[{
       RowBox[{"DiaEbis", "[", 
        RowBox[{"i", ",", "j"}], "]"}], " ", "=", " ", 
       SqrtBox[
        RowBox[{
         RowBox[{
          RowBox[{"(", 
           RowBox[{
            SuperscriptBox[
             RowBox[{"(", 
              RowBox[{"1", "-", 
               RowBox[{"\[Alpha]", "[", 
                RowBox[{"i", ",", "j"}], "]"}]}], ")"}], "2"], " ", "-", 
            "1"}], ")"}], " ", 
          SuperscriptBox[
           RowBox[{"DiaM", "[", 
            RowBox[{"i", ",", "j"}], "]"}], "2"]}], " ", "+", " ", 
         SuperscriptBox[
          RowBox[{"DiaE", "[", 
           RowBox[{"i", ",", "j"}], "]"}], "2"]}]]}], ";", 
      "\[IndentingNewLine]", 
      RowBox[{
       RowBox[{"DiaLbis", "[", 
        RowBox[{"i", ",", "j"}], "]"}], " ", "=", " ", 
       SqrtBox[
        RowBox[{
         RowBox[{
          RowBox[{"(", 
           RowBox[{
            SuperscriptBox[
             RowBox[{"(", 
              RowBox[{"1", "-", 
               RowBox[{"\[Alpha]", "[", 
                RowBox[{"i", ",", "j"}], "]"}]}], ")"}], "2"], " ", "-", 
            "1"}], ")"}], " ", 
          SuperscriptBox[
           RowBox[{"DiaM", "[", 
            RowBox[{"i", ",", "j"}], "]"}], "2"]}], " ", "+", " ", 
         SuperscriptBox[
          RowBox[{"DiaL", "[", 
           RowBox[{"i", ",", "j"}], "]"}], "2"]}]]}], ";", 
      "\[IndentingNewLine]", 
      RowBox[{
       RowBox[{"Diabis", "[", 
        RowBox[{"i", ",", "j"}], "]"}], " ", "=", "   ", 
       SqrtBox[
        RowBox[{
         RowBox[{
          RowBox[{"(", 
           RowBox[{
            SuperscriptBox[
             RowBox[{"(", 
              RowBox[{"1", "-", 
               RowBox[{"\[Alpha]", "[", 
                RowBox[{"i", ",", "j"}], "]"}]}], ")"}], "2"], " ", "-", 
            "1"}], ")"}], " ", 
          SuperscriptBox[
           RowBox[{"DiaM", "[", 
            RowBox[{"i", ",", "j"}], "]"}], "2"]}], " ", "+", " ", 
         SuperscriptBox[
          RowBox[{"Dia", "[", 
           RowBox[{"i", ",", "j"}], "]"}], "2"]}]]}], ";", " ", 
      "\[IndentingNewLine]", "\[IndentingNewLine]", 
      RowBox[{
       RowBox[{"epmucbis", "[", 
        RowBox[{"i", ",", "j"}], "]"}], "=", " ", 
       FractionBox[
        RowBox[{
         RowBox[{"DiaLbis", "[", 
          RowBox[{"i", ",", "j"}], "]"}], "-", 
         RowBox[{"Diabis", "[", 
          RowBox[{"i", ",", "j"}], "]"}]}], "2"]}], ";", 
      "\[IndentingNewLine]", 
      RowBox[{
       RowBox[{"epepbis", "[", 
        RowBox[{"i", ",", "j"}], "]"}], "=", " ", 
       FractionBox[
        RowBox[{
         RowBox[{"DiaEbis", "[", 
          RowBox[{"i", ",", "j"}], "]"}], "-", 
         RowBox[{"DiaLbis", "[", 
          RowBox[{"i", ",", "j"}], "]"}]}], "2"]}], ";", 
      "\[IndentingNewLine]", 
      RowBox[{
       RowBox[{"epmusbis", "[", 
        RowBox[{"i", ",", "j"}], "]"}], "=", " ", 
       FractionBox[
        RowBox[{
         RowBox[{"DiaMbis", "[", 
          RowBox[{"i", ",", "j"}], "]"}], "-", 
         RowBox[{"DiaEbis", "[", 
          RowBox[{"i", ",", "j"}], "]"}]}], "2"]}], ";", 
      "\[IndentingNewLine]", 
      RowBox[{
       RowBox[{"facJNO", "[", 
        RowBox[{"i", ",", "j"}], "]"}], " ", "=", 
       RowBox[{
        RowBox[{
         RowBox[{"facJNO", "[", 
          RowBox[{"i", ",", "j"}], "]"}], 
         FractionBox[
          RowBox[{"epepbis", "[", 
           RowBox[{"i", ",", "j"}], "]"}], 
          RowBox[{"epep", "[", 
           RowBox[{"i", ",", "j"}], "]"}]], " ", 
         FractionBox[
          FractionBox[
           RowBox[{
            RowBox[{"epepbis", "[", 
             RowBox[{"i", ",", "j"}], "]"}], "+", " ", 
            RowBox[{"2", " ", 
             RowBox[{"epmusbis", "[", 
              RowBox[{"i", ",", "j"}], "]"}]}]}], 
           RowBox[{
            RowBox[{"epmucbis", "[", 
             RowBox[{"i", ",", "j"}], "]"}], "+", 
            RowBox[{"epepbis", "[", 
             RowBox[{"i", ",", "j"}], "]"}], "+", 
            RowBox[{"epmusbis", "[", 
             RowBox[{"i", ",", "j"}], "]"}], "+", 
            RowBox[{
             FractionBox[
              RowBox[{"epmucbis", "[", 
               RowBox[{"i", ",", "j"}], "]"}], "2"], 
             SuperscriptBox[
              RowBox[{"(", 
               RowBox[{
                RowBox[{"epepbis", "[", 
                 RowBox[{"i", ",", "j"}], "]"}], "+", 
                RowBox[{"epmusbis", "[", 
                 RowBox[{"i", ",", "j"}], "]"}]}], ")"}], "2"], 
             FractionBox[
              RowBox[{"kcin", " "}], "Df"]}]}]], 
          FractionBox[
           RowBox[{
            RowBox[{"epep", "[", 
             RowBox[{"i", ",", "j"}], "]"}], "+", " ", 
            RowBox[{"2", " ", 
             RowBox[{"epmus", "[", 
              RowBox[{"i", ",", "j"}], "]"}]}]}], 
           RowBox[{
            RowBox[{"epmuc", "[", 
             RowBox[{"i", ",", "j"}], "]"}], "+", 
            RowBox[{"epep", "[", 
             RowBox[{"i", ",", "j"}], "]"}], "+", 
            RowBox[{"epmus", "[", 
             RowBox[{"i", ",", "j"}], "]"}], "+", 
            RowBox[{
             FractionBox[
              RowBox[{"epmuc", "[", 
               RowBox[{"i", ",", "j"}], "]"}], "2"], 
             SuperscriptBox[
              RowBox[{"(", 
               RowBox[{
                RowBox[{"epep", "[", 
                 RowBox[{"i", ",", "j"}], "]"}], "+", 
                RowBox[{"epmus", "[", 
                 RowBox[{"i", ",", "j"}], "]"}]}], ")"}], "2"], 
             FractionBox[
              RowBox[{"kcin", " "}], "Df"]}]}]]]}], "/.", "rlist"}]}], ";", 
      "\[IndentingNewLine]", "\[IndentingNewLine]", 
      RowBox[{
       RowBox[{"Dia", "[", 
        RowBox[{"i", ",", "j"}], "]"}], "=", " ", 
       RowBox[{"Diabis", "[", 
        RowBox[{"i", ",", "j"}], "]"}]}], ";", "\[IndentingNewLine]", 
      RowBox[{
       RowBox[{"epmuc", "[", 
        RowBox[{"i", ",", "j"}], "]"}], "=", " ", 
       RowBox[{"epmucbis", "[", 
        RowBox[{"i", ",", "j"}], "]"}]}], " ", ";", "\[IndentingNewLine]", 
      RowBox[{
       RowBox[{"epep", "[", 
        RowBox[{"i", ",", "j"}], "]"}], "=", " ", 
       RowBox[{"epepbis", "[", 
        RowBox[{"i", ",", "j"}], "]"}]}], " ", ";", "\[IndentingNewLine]", 
      RowBox[{
       RowBox[{"epmus", "[", 
        RowBox[{"i", ",", "j"}], "]"}], "=", " ", 
       RowBox[{"epmusbis", "[", 
        RowBox[{"i", ",", "j"}], "]"}]}], " ", ";"}], "\[IndentingNewLine]", 
     ")"}]}], "\[IndentingNewLine]", "\[IndentingNewLine]", 
   RowBox[{"(*", " ", 
    RowBox[{
     RowBox[{
     "The", " ", "remaining", " ", "functions", " ", "perform", " ", 
      "alterations", " ", "of", " ", "the", " ", "tracheobronchial", " ", 
      "tree"}], ",", " ", 
     RowBox[{
     "starting", " ", "from", " ", "the", " ", "trachea", " ", "and", " ", 
      "going", " ", "down", " ", 
      RowBox[{"(", 
       RowBox[{"first", " ", "function"}], ")"}]}], ",", " ", 
     RowBox[{"at", " ", "a", " ", "given", " ", "level", " ", 
      RowBox[{"(", 
       RowBox[{"second", " ", "function"}], ")"}]}], ",", " ", 
     RowBox[{
     "starting", " ", "from", " ", "the", " ", "terminal", " ", "airways", 
      " ", "and", " ", "going", " ", "up", " ", 
      RowBox[{"(", 
       RowBox[{"third", " ", "function"}], ")"}]}], ",", " ", 
     RowBox[{"and", " ", "randomly", " ", 
      RowBox[{
       RowBox[{"(", 
        RowBox[{"fourth", " ", "function"}], ")"}], ".", " ", "In"}], " ", 
      "all", " ", "these", " ", "functions"}], ",", " ", 
     RowBox[{
     "\"\<type\>\"", " ", "defines", " ", "the", " ", "kind", " ", "of", " ", 
      "alteration", " ", 
      RowBox[{
       RowBox[{"(", 
        RowBox[{"type", " ", "=", " ", 
         RowBox[{
          RowBox[{
          "1", " ", "means", " ", "muscle", " ", "contraction", " ", "and", 
           " ", "type"}], " ", "=", " ", 
          RowBox[{"0", " ", "means", " ", "liquid", " ", "accumulation"}]}]}],
         ")"}], ".", " ", "\"\<am\>\""}], " ", "gives", " ", "the", " ", 
      "value", " ", "of", " ", "\[Beta]"}], ",", " ", 
     RowBox[{
     "the", " ", "reduction", " ", "of", " ", "the", " ", "lumen", " ", 
      "area", " ", "of", " ", "the", " ", "impacted", " ", "airways"}]}], " ",
     "*)"}], "\[IndentingNewLine]", "\[IndentingNewLine]", 
   RowBox[{"(*", " ", 
    RowBox[{
    "\"\<extend\>\"", " ", "defines", " ", "the", " ", "number", " ", "of", 
     " ", "generations", " ", "impacted", " ", "and", " ", "\"\<coverage\>\"",
      " ", "defines", " ", "the", " ", "percentage", " ", "of", " ", 
     "impacted", " ", "airways", " ", "in", " ", "these", " ", 
     "generations"}], " ", "*)"}], "\n", 
   RowBox[{
    RowBox[{"Changefrombeginning", "[", 
     RowBox[{
     "am_", ",", "type_", ",", " ", "extend_", ",", " ", "coverage_"}], "]"}],
     ":=", 
    RowBox[{"(", "\[IndentingNewLine]", 
     RowBox[{
      RowBox[{"affectedairways", "=", 
       RowBox[{"{", "}"}]}], ";", "\[IndentingNewLine]", 
      RowBox[{"totairway", " ", "=", " ", 
       RowBox[{"Join", "[", 
        RowBox[{"iter", ",", "lairw"}], "]"}]}], ";", "\[IndentingNewLine]", 
      "\[IndentingNewLine]", 
      RowBox[{"For", "[", 
       RowBox[{
        RowBox[{"k", " ", "=", " ", "1"}], ",", 
        RowBox[{"k", "<", " ", 
         RowBox[{
          RowBox[{"Length", "[", "totairway", "]"}], "+", "1"}]}], ",", 
        RowBox[{"k", "++"}], ",", "\[IndentingNewLine]", 
        RowBox[{
         RowBox[{"If", "[", 
          RowBox[{
           RowBox[{
            RowBox[{"totairway", "[", 
             RowBox[{"[", 
              RowBox[{"k", ",", "1"}], "]"}], "]"}], "<", 
            RowBox[{"extend", "+", "1"}]}], ",", 
           RowBox[{"affectedairways", " ", "=", " ", 
            RowBox[{"Join", "[", 
             RowBox[{"affectedairways", ",", 
              RowBox[{"{", 
               RowBox[{"totairway", "[", 
                RowBox[{"[", "k", "]"}], "]"}], "}"}]}], "]"}]}]}], "]"}], 
         ";"}]}], "\[IndentingNewLine]", "]"}], ";", "\[IndentingNewLine]", 
      "\[IndentingNewLine]", 
      RowBox[{"If", "[", 
       RowBox[{
        RowBox[{"coverage", " ", "<", " ", "100"}], ",", 
        "\[IndentingNewLine]", 
        RowBox[{
         RowBox[{"affectedairwaysbis", "=", 
          RowBox[{"{", "}"}]}], ";", "\[IndentingNewLine]", 
         RowBox[{"lengthtot", "=", 
          RowBox[{"Round", "[", 
           RowBox[{
            FractionBox["coverage", "100"], "*", 
            RowBox[{"Length", "[", "affectedairways", "]"}]}], "]"}]}], ";", 
         "\[IndentingNewLine]", 
         RowBox[{"While", "[", " ", 
          RowBox[{
           RowBox[{
            RowBox[{"Length", "[", "affectedairwaysbis", "]"}], "\[NotEqual]",
             "lengthtot"}], ",", " ", 
           RowBox[{
            RowBox[{"affectedairwaysbis", "=", " ", 
             RowBox[{"Join", "[", 
              RowBox[{"affectedairwaysbis", ",", " ", 
               RowBox[{"RandomChoice", "[", 
                RowBox[{"affectedairways", ",", "1"}], "]"}]}], "]"}]}], ";", 
            " ", "\[IndentingNewLine]", 
            RowBox[{"affectedairwaysbis", "=", 
             RowBox[{
             "DeleteDuplicates", "[", "affectedairwaysbis", "]"}]}]}]}], " ", 
          "]"}], ";"}], ",", "\[IndentingNewLine]", "\[IndentingNewLine]", 
        RowBox[{
         RowBox[{"affectedairwaysbis", " ", "=", " ", "affectedairways"}], 
         ";"}]}], "\[IndentingNewLine]", "]"}], ";", "\[IndentingNewLine]", 
      "\[IndentingNewLine]", 
      RowBox[{"For", "[", 
       RowBox[{
        RowBox[{"k", "=", "1"}], ",", " ", 
        RowBox[{"k", "\[LessEqual]", " ", 
         RowBox[{"Length", "[", "affectedairwaysbis", "]"}]}], ",", " ", 
        RowBox[{"k", "++"}], ",", "\[IndentingNewLine]", 
        RowBox[{
         RowBox[{"i", "=", 
          RowBox[{"affectedairwaysbis", "[", 
           RowBox[{"[", 
            RowBox[{"k", ",", "1"}], "]"}], "]"}]}], ";", 
         "\[IndentingNewLine]", 
         RowBox[{"j", "=", 
          RowBox[{"affectedairwaysbis", "[", 
           RowBox[{"[", 
            RowBox[{"k", ",", "2"}], "]"}], "]"}]}], ";", 
         "\[IndentingNewLine]", 
         RowBox[{"Modifygeo", "[", 
          RowBox[{"i", ",", "j", ",", "type", ",", "am"}], "]"}], ";"}]}], 
       "\[IndentingNewLine]", "]"}], ";"}], "\[IndentingNewLine]", ")"}]}], 
   "\[IndentingNewLine]", "\[IndentingNewLine]", 
   RowBox[{"(*", " ", 
    RowBox[{
    "\"\<level\>\"", " ", "defines", " ", "the", " ", "generation", " ", 
     "impacted", " ", "and", " ", "\"\<coverage\>\"", " ", "defines", " ", 
     "the", " ", "percentage", " ", "of", " ", "impacted", " ", "airways", 
     " ", "in", " ", "this", " ", "generation"}], " ", "*)"}], 
   "\[IndentingNewLine]", 
   RowBox[{
    RowBox[{"Changeatgivenlevel", "[", 
     RowBox[{"am_", ",", "type_", ",", " ", "level_", ",", " ", "coverage_"}],
      "]"}], ":=", 
    RowBox[{"(", "\[IndentingNewLine]", 
     RowBox[{
      RowBox[{"affectedairways", "=", 
       RowBox[{"{", "}"}]}], ";", "\[IndentingNewLine]", 
      RowBox[{"totairway", " ", "=", " ", 
       RowBox[{"Join", "[", 
        RowBox[{"iter", ",", "lairw"}], "]"}]}], ";", "\[IndentingNewLine]", 
      RowBox[{"For", "[", 
       RowBox[{
        RowBox[{"k", " ", "=", " ", "1"}], ",", 
        RowBox[{"k", "<", " ", 
         RowBox[{
          RowBox[{"Length", "[", "totairway", "]"}], "+", "1"}]}], ",", 
        RowBox[{"k", "++"}], ",", "\[IndentingNewLine]", 
        RowBox[{
         RowBox[{"If", "[", 
          RowBox[{
           RowBox[{
            RowBox[{"totairway", "[", 
             RowBox[{"[", 
              RowBox[{"k", ",", "1"}], "]"}], "]"}], "\[Equal]", "level"}], 
           ",", 
           RowBox[{"affectedairways", " ", "=", " ", 
            RowBox[{"Join", "[", 
             RowBox[{"affectedairways", ",", 
              RowBox[{"{", 
               RowBox[{"totairway", "[", 
                RowBox[{"[", "k", "]"}], "]"}], "}"}]}], "]"}]}]}], "]"}], 
         ";"}]}], "\[IndentingNewLine]", "]"}], ";", "\[IndentingNewLine]", 
      "\[IndentingNewLine]", 
      RowBox[{"If", "[", 
       RowBox[{
        RowBox[{"coverage", " ", "<", " ", "100"}], ",", 
        "\[IndentingNewLine]", 
        RowBox[{
         RowBox[{"affectedairwaysbis", "=", 
          RowBox[{"{", "}"}]}], ";", "\[IndentingNewLine]", 
         RowBox[{"lengthtot", "=", 
          RowBox[{"Round", "[", 
           RowBox[{
            FractionBox["coverage", "100"], "*", 
            RowBox[{"Length", "[", "affectedairways", "]"}]}], "]"}]}], ";", 
         "\[IndentingNewLine]", 
         RowBox[{"While", "[", " ", 
          RowBox[{
           RowBox[{
            RowBox[{"Length", "[", "affectedairwaysbis", "]"}], "\[NotEqual]",
             "lengthtot"}], ",", " ", 
           RowBox[{
            RowBox[{"affectedairwaysbis", "=", " ", 
             RowBox[{"Join", "[", 
              RowBox[{"affectedairwaysbis", ",", " ", 
               RowBox[{"RandomChoice", "[", 
                RowBox[{"affectedairways", ",", "1"}], "]"}]}], "]"}]}], ";", 
            " ", "\[IndentingNewLine]", 
            RowBox[{"affectedairwaysbis", "=", 
             RowBox[{
             "DeleteDuplicates", "[", "affectedairwaysbis", "]"}]}]}]}], " ", 
          "]"}], ";"}], ",", "\[IndentingNewLine]", "\[IndentingNewLine]", 
        RowBox[{
         RowBox[{"affectedairwaysbis", " ", "=", " ", "affectedairways"}], 
         ";"}]}], "\[IndentingNewLine]", "]"}], ";", "\[IndentingNewLine]", 
      "\[IndentingNewLine]", 
      RowBox[{"For", "[", 
       RowBox[{
        RowBox[{"k", "=", "1"}], ",", " ", 
        RowBox[{"k", "\[LessEqual]", " ", 
         RowBox[{"Length", "[", "affectedairwaysbis", "]"}]}], ",", " ", 
        RowBox[{"k", "++"}], ",", "\[IndentingNewLine]", 
        RowBox[{
         RowBox[{"i", "=", 
          RowBox[{"affectedairwaysbis", "[", 
           RowBox[{"[", 
            RowBox[{"k", ",", "1"}], "]"}], "]"}]}], ";", 
         "\[IndentingNewLine]", 
         RowBox[{"j", "=", 
          RowBox[{"affectedairwaysbis", "[", 
           RowBox[{"[", 
            RowBox[{"k", ",", "2"}], "]"}], "]"}]}], ";", 
         "\[IndentingNewLine]", 
         RowBox[{"Modifygeo", "[", 
          RowBox[{"i", ",", "j", ",", "type", ",", "am"}], "]"}], ";"}]}], 
       "\[IndentingNewLine]", "]"}], ";"}], "\[IndentingNewLine]", ")"}]}], 
   "\[IndentingNewLine]", "\n", 
   RowBox[{"(*", " ", 
    RowBox[{
    "\"\<extend\>\"", " ", "defines", " ", "the", " ", "number", " ", "of", 
     " ", "generations", " ", "impacted", " ", "and", " ", "\"\<coverage\>\"",
      " ", "defines", " ", "the", " ", "percentage", " ", "of", " ", 
     "impacted", " ", "airways", " ", "in", " ", "these", " ", 
     "generations"}], " ", "*)"}], "\[IndentingNewLine]", 
   RowBox[{
    RowBox[{"Changefromend", "[", 
     RowBox[{
     "am_", ",", "type_", ",", " ", "extend_", ",", " ", "coverage_"}], "]"}],
     ":=", 
    RowBox[{"(", "\[IndentingNewLine]", 
     RowBox[{
      RowBox[{"affectedairways", "=", 
       RowBox[{"{", "}"}]}], ";", "\[IndentingNewLine]", 
      "\[IndentingNewLine]", 
      RowBox[{"For", "[", 
       RowBox[{
        RowBox[{"l", " ", "=", " ", "1"}], ",", " ", 
        RowBox[{"l", "<", " ", 
         RowBox[{
          RowBox[{"Length", "[", "iter", "]"}], "+", "1"}]}], ",", 
        RowBox[{"l", "++"}], ",", "\[IndentingNewLine]", 
        RowBox[{
         RowBox[{"affectedairways", "=", 
          RowBox[{"Join", "[", 
           RowBox[{"affectedairways", ",", 
            RowBox[{"{", 
             RowBox[{"iter", "[", 
              RowBox[{"[", "l", "]"}], "]"}], "}"}]}], "]"}]}], ";", 
         "\[IndentingNewLine]", 
         RowBox[{"counti", " ", "=", " ", 
          RowBox[{"iter", "[", 
           RowBox[{"[", 
            RowBox[{"l", ",", "1"}], "]"}], "]"}]}], ";", 
         "\[IndentingNewLine]", 
         RowBox[{"countj", " ", "=", " ", 
          RowBox[{"iter", "[", 
           RowBox[{"[", 
            RowBox[{"l", ",", "2"}], "]"}], "]"}]}], ";", 
         "\[IndentingNewLine]", 
         RowBox[{"For", "[", 
          RowBox[{
           RowBox[{"k", " ", "=", " ", "1"}], ",", " ", 
           RowBox[{"k", " ", "<", " ", "extend"}], ",", " ", 
           RowBox[{"k", "++"}], ",", "\[IndentingNewLine]", 
           RowBox[{
            RowBox[{"counti", " ", "=", 
             RowBox[{"counti", "-", "1"}]}], ";", "\[IndentingNewLine]", 
            RowBox[{"countj", " ", "=", " ", 
             RowBox[{"If", "[", 
              RowBox[{
               RowBox[{"OddQ", "[", "countj", "]"}], ",", 
               FractionBox[
                RowBox[{"countj", "+", "1"}], "2"], ",", 
               FractionBox["countj", "2"]}], "]"}]}], ";", 
            "\[IndentingNewLine]", 
            RowBox[{"affectedairways", " ", "=", " ", 
             RowBox[{"If", "[", 
              RowBox[{
               RowBox[{"counti", ">", "0"}], ",", 
               RowBox[{"Join", "[", 
                RowBox[{"affectedairways", ",", 
                 RowBox[{"{", 
                  RowBox[{"{", 
                   RowBox[{"counti", ",", "countj"}], "}"}], "}"}]}], "]"}]}],
               "]"}]}], ";"}]}], "\[IndentingNewLine]", "]"}], ";"}]}], 
       "\[IndentingNewLine]", "]"}], ";", "\[IndentingNewLine]", 
      "\[IndentingNewLine]", 
      RowBox[{"affectedairways", " ", "=", " ", 
       RowBox[{"DeleteDuplicates", "[", "affectedairways", "]"}]}], ";", 
      "\[IndentingNewLine]", "\[IndentingNewLine]", 
      RowBox[{"If", "[", 
       RowBox[{
        RowBox[{"coverage", " ", "<", " ", "100"}], ",", 
        "\[IndentingNewLine]", 
        RowBox[{
         RowBox[{"affectedairwaysbis", "=", 
          RowBox[{"{", "}"}]}], ";", "\[IndentingNewLine]", 
         RowBox[{"lengthtot", "=", 
          RowBox[{"Round", "[", 
           RowBox[{
            FractionBox["coverage", "100"], "*", 
            RowBox[{"Length", "[", "affectedairways", "]"}]}], "]"}]}], ";", 
         "\[IndentingNewLine]", 
         RowBox[{"While", "[", " ", 
          RowBox[{
           RowBox[{
            RowBox[{"Length", "[", "affectedairwaysbis", "]"}], "\[NotEqual]",
             "lengthtot"}], ",", " ", 
           RowBox[{
            RowBox[{"affectedairwaysbis", "=", " ", 
             RowBox[{"Join", "[", 
              RowBox[{"affectedairwaysbis", ",", " ", 
               RowBox[{"RandomChoice", "[", 
                RowBox[{"affectedairways", ",", "1"}], "]"}]}], "]"}]}], ";", 
            " ", "\[IndentingNewLine]", 
            RowBox[{"affectedairwaysbis", "=", 
             RowBox[{
             "DeleteDuplicates", "[", "affectedairwaysbis", "]"}]}]}]}], " ", 
          "]"}], ";"}], ",", "\[IndentingNewLine]", "\[IndentingNewLine]", 
        RowBox[{
         RowBox[{"affectedairwaysbis", " ", "=", " ", "affectedairways"}], 
         ";"}]}], "\[IndentingNewLine]", "]"}], ";", "\[IndentingNewLine]", 
      "\[IndentingNewLine]", 
      RowBox[{"For", "[", 
       RowBox[{
        RowBox[{"k", "=", "1"}], ",", " ", 
        RowBox[{"k", "\[LessEqual]", " ", 
         RowBox[{"Length", "[", "affectedairwaysbis", "]"}]}], ",", " ", 
        RowBox[{"k", "++"}], ",", "\[IndentingNewLine]", 
        RowBox[{
         RowBox[{"i", "=", 
          RowBox[{"affectedairwaysbis", "[", 
           RowBox[{"[", 
            RowBox[{"k", ",", "1"}], "]"}], "]"}]}], ";", 
         "\[IndentingNewLine]", 
         RowBox[{"j", "=", 
          RowBox[{"affectedairwaysbis", "[", 
           RowBox[{"[", 
            RowBox[{"k", ",", "2"}], "]"}], "]"}]}], ";", 
         "\[IndentingNewLine]", 
         RowBox[{"Modifygeo", "[", 
          RowBox[{"i", ",", "j", ",", "type", ",", "am"}], "]"}], ";"}]}], 
       "\[IndentingNewLine]", "]"}], ";"}], "\[IndentingNewLine]", ")"}]}], 
   "\[IndentingNewLine]", "\[IndentingNewLine]", 
   RowBox[{"(*", " ", 
    RowBox[{
    "\"\<coverage\>\"", " ", "defines", " ", "the", " ", "percentage", " ", 
     "of", " ", "impacted", " ", "airways", " ", "in", " ", "the", " ", 
     "entire", " ", "three"}], " ", "*)"}], "\[IndentingNewLine]", 
   RowBox[{
    RowBox[{"Changerandom", "[", 
     RowBox[{"am_", ",", "type_", ",", " ", "coverage_"}], "]"}], " ", ":=", 
    "\[IndentingNewLine]", 
    RowBox[{"(", "\[IndentingNewLine]", 
     RowBox[{
      RowBox[{"affectedairways", "=", 
       RowBox[{"{", "}"}]}], ";", "\[IndentingNewLine]", 
      RowBox[{"totairway", " ", "=", " ", 
       RowBox[{"Join", "[", 
        RowBox[{"iter", ",", "lairw"}], "]"}]}], ";", "\[IndentingNewLine]", 
      RowBox[{"If", "[", 
       RowBox[{
        RowBox[{"coverage", " ", "<", " ", "100"}], ",", 
        "\[IndentingNewLine]", 
        RowBox[{
         RowBox[{"lengthtot", "=", 
          RowBox[{"Round", "[", 
           RowBox[{
            FractionBox["coverage", "100"], "*", 
            RowBox[{"Length", "[", "totairway", "]"}]}], "]"}]}], ";", 
         "\[IndentingNewLine]", 
         RowBox[{"While", "[", " ", 
          RowBox[{
           RowBox[{
            RowBox[{"Length", "[", "affectedairways", "]"}], "\[NotEqual]", 
            "lengthtot"}], ",", " ", 
           RowBox[{
            RowBox[{"affectedairways", "=", " ", 
             RowBox[{"Join", "[", 
              RowBox[{"affectedairways", ",", " ", 
               RowBox[{"RandomChoice", "[", 
                RowBox[{"totairway", ",", "1"}], "]"}]}], "]"}]}], ";", " ", 
            "\[IndentingNewLine]", 
            RowBox[{"affectedairways", "=", 
             RowBox[{"DeleteDuplicates", "[", "affectedairways", "]"}]}]}]}], 
          " ", "]"}], ";"}], ",", "\[IndentingNewLine]", 
        "\[IndentingNewLine]", 
        RowBox[{
         RowBox[{"affectedairways", " ", "=", " ", "totairway"}], ";"}]}], 
       "\[IndentingNewLine]", "]"}], ";", "\[IndentingNewLine]", 
      RowBox[{"For", "[", 
       RowBox[{
        RowBox[{"k", "=", "1"}], ",", " ", 
        RowBox[{"k", "\[LessEqual]", " ", 
         RowBox[{"Length", "[", "affectedairways", "]"}]}], ",", " ", 
        RowBox[{"k", "++"}], ",", "\[IndentingNewLine]", 
        RowBox[{
         RowBox[{"i", "=", 
          RowBox[{"affectedairways", "[", 
           RowBox[{"[", 
            RowBox[{"k", ",", "1"}], "]"}], "]"}]}], ";", 
         "\[IndentingNewLine]", 
         RowBox[{"j", "=", 
          RowBox[{"affectedairways", "[", 
           RowBox[{"[", 
            RowBox[{"k", ",", "2"}], "]"}], "]"}]}], ";", 
         "\[IndentingNewLine]", 
         RowBox[{"Modifygeo", "[", 
          RowBox[{"i", ",", "j", ",", "type", ",", "am"}], "]"}], ";"}]}], 
       "\[IndentingNewLine]", "]"}], ";"}], "\[IndentingNewLine]", 
     ")"}]}]}]}]], "Input",
 CellChangeTimes->{
  3.779111981970628*^9, {3.7791127808606567`*^9, 3.77911282129268*^9}, {
   3.7791128620469437`*^9, 3.779112877390176*^9}, {3.779112999962291*^9, 
   3.779113068914714*^9}, {3.779113137533506*^9, 3.779113147550806*^9}, {
   3.779113191552693*^9, 3.779113194595469*^9}, {3.7791132824264936`*^9, 
   3.7791132891421824`*^9}, {3.779113593218788*^9, 3.779113601287081*^9}, {
   3.779164534963776*^9, 3.779164549957103*^9}, {3.7791648100832233`*^9, 
   3.779164853681611*^9}, {3.779164893987609*^9, 3.779164911761386*^9}, {
   3.7791650049625177`*^9, 3.779165014150453*^9}, {3.779165505830386*^9, 
   3.7791655075897093`*^9}, {3.779172931273217*^9, 3.779172988044746*^9}, {
   3.779176399149096*^9, 3.779176406666811*^9}, {3.7791795359520397`*^9, 
   3.779179542400141*^9}, {3.779180566433756*^9, 3.779180571033412*^9}, 
   3.77920392682882*^9, {3.779360524559867*^9, 3.779360528296029*^9}, {
   3.7794633363044233`*^9, 3.779463384624819*^9}, {3.7803310206495256`*^9, 
   3.780331053511663*^9}, {3.780391946331653*^9, 3.780392008856147*^9}, {
   3.794135843822003*^9, 3.794135851549863*^9}, {3.808572328006723*^9, 
   3.808572357997354*^9}, {3.808572690193817*^9, 3.8085726976971207`*^9}, {
   3.808901857052971*^9, 3.8089018668957148`*^9}, {3.808902038391947*^9, 
   3.808902106568337*^9}, {3.808903128477931*^9, 3.8089031634866962`*^9}, {
   3.808904565216221*^9, 3.808904589111311*^9}, {3.8089083184350758`*^9, 
   3.8089083236751747`*^9}, {3.808978568230051*^9, 3.808978645382308*^9}, {
   3.808979362895124*^9, 3.808979383851821*^9}, {3.808980608126252*^9, 
   3.8089806246969624`*^9}, {3.808981876096142*^9, 3.80898190136817*^9}, {
   3.8089822193186626`*^9, 3.808982823441825*^9}, {3.808983208428046*^9, 
   3.808983398981947*^9}, {3.80898344996751*^9, 3.808983597535363*^9}, {
   3.8089867805211763`*^9, 3.808986782353024*^9}, {3.8089868630516853`*^9, 
   3.808986882256342*^9}, {3.811399346849058*^9, 3.811399355230801*^9}},
 CellLabel->"In[65]:=",ExpressionUUID->"9e79ac45-0a95-4e9b-81fa-ae1ff8d36022"],

Cell[BoxData[
 RowBox[{
  StyleBox["\[IndentingNewLine]",
   FontSize->16], 
  StyleBox[
   RowBox[{"(*", " ", 
    RowBox[{
    "Use", " ", "of", " ", "some", " ", "of", " ", "the", " ", "alteration", 
     " ", "functions"}], " ", "*)"}],
   FontSize->16], "\[IndentingNewLine]", "\[IndentingNewLine]", 
  RowBox[{"(*", " ", 
   RowBox[{
    RowBox[{
    "Reduction", " ", "of", " ", "the", " ", "size", " ", "of", " ", "some", 
     " ", "acini"}], ",", " ", 
    RowBox[{
    "starting", " ", "from", " ", "those", " ", "closest", " ", "from", " ", 
     "the", " ", "trachea"}]}], " ", "*)"}], "\[IndentingNewLine]", 
  RowBox[{"Blockacinusdeb", "[", 
   RowBox[{"0.9", ",", "30"}], "]"}]}]], "Input",
 CellChangeTimes->{{3.779112740725524*^9, 3.7791127438363*^9}, {
   3.7791129823686733`*^9, 3.779112983645039*^9}, {3.7791131859397163`*^9, 
   3.779113186330757*^9}, {3.779113251154376*^9, 3.779113278865913*^9}, {
   3.779113338411882*^9, 3.7791133653561363`*^9}, {3.7791135557613297`*^9, 
   3.779113571381654*^9}, {3.779115325292329*^9, 3.77911532673454*^9}, {
   3.779164794264469*^9, 3.779164795014423*^9}, {3.779164938345791*^9, 
   3.77916496756079*^9}, {3.7791654944645767`*^9, 3.779165517730688*^9}, 
   3.7791656865206757`*^9, {3.779172760680499*^9, 3.779172764976213*^9}, {
   3.779173513303247*^9, 3.7791735151267233`*^9}, {3.779176356644611*^9, 
   3.779176383886436*^9}, {3.779176421023243*^9, 3.779176455339636*^9}, 
   3.779176489579835*^9, 3.779176755782296*^9, 3.7791777232935047`*^9, {
   3.779178327357542*^9, 3.7791783404827147`*^9}, {3.779179548444808*^9, 
   3.779179569869851*^9}, 3.779179771844283*^9, {3.779180592092305*^9, 
   3.779180600729867*^9}, 3.7791806825940123`*^9, {3.779180733082415*^9, 
   3.779180734857395*^9}, {3.779354848226506*^9, 3.779354871825139*^9}, {
   3.779355956573457*^9, 3.779355956672275*^9}, {3.779375225511232*^9, 
   3.779375233911796*^9}, {3.779457513226962*^9, 3.779457524649692*^9}, 
   3.7794578278549223`*^9, {3.7794625828863373`*^9, 3.779462585770821*^9}, {
   3.779463428710555*^9, 3.779463440327415*^9}, {3.779464600527259*^9, 
   3.779464601855382*^9}, {3.780151051361919*^9, 3.780151056080201*^9}, {
   3.780209956717676*^9, 3.780209971601001*^9}, {3.7802104002100887`*^9, 
   3.7802104049191236`*^9}, {3.78021228420676*^9, 3.780212288866928*^9}, {
   3.780392049291676*^9, 3.780392052566655*^9}, 3.78039268956112*^9, {
   3.780396184953323*^9, 3.780396189643427*^9}, {3.794135525500547*^9, 
   3.79413552923377*^9}, {3.7941358600255127`*^9, 3.7941358690047407`*^9}, 
   3.794994801225897*^9, {3.794994852798723*^9, 3.794994855698657*^9}, 
   3.794994914701877*^9, 3.794996417947089*^9, {3.7962905916890287`*^9, 
   3.7962906002333317`*^9}, 3.796290634361161*^9, 3.796290722471505*^9, {
   3.7962925501414213`*^9, 3.796292553723247*^9}, {3.79897215330304*^9, 
   3.798972153334927*^9}, {3.798979083324203*^9, 3.7989790885653057`*^9}, 
   3.798979669874175*^9, 3.79898642372889*^9, {3.7990515168207397`*^9, 
   3.799051523539722*^9}, {3.7990519252828703`*^9, 3.799051928138686*^9}, {
   3.7990525888984327`*^9, 3.7990525905395327`*^9}, {3.800020266787827*^9, 
   3.8000202826483107`*^9}, {3.8000214234241657`*^9, 3.800021423489902*^9}, {
   3.8089083501377287`*^9, 3.808908357470677*^9}, 3.8089787472897463`*^9, {
   3.808983616609501*^9, 3.80898365696319*^9}, {3.8089837485397*^9, 
   3.808983749799201*^9}, {3.808987357615649*^9, 3.8089873576514997`*^9}},
 CellLabel->
  "In[155]:=",ExpressionUUID->"a3f35d4b-602f-4aca-b587-670324df87b0"],

Cell[BoxData[
 RowBox[{
  RowBox[{"(*", " ", 
   RowBox[{
    RowBox[{
    "Reduction", " ", "of", " ", "the", " ", "size", " ", "of", " ", "some", 
     " ", "acini"}], ",", " ", 
    RowBox[{
    "starting", " ", "from", " ", "those", " ", "farthest", " ", "from", " ", 
     "the", " ", "trachea"}]}], " ", "*)"}], "\[IndentingNewLine]", 
  RowBox[{"Blockacinusfin", "[", 
   RowBox[{"0.3", ",", "20"}], "]"}]}]], "Input",
 CellChangeTimes->{{3.800015437362167*^9, 3.800015448929384*^9}, 
   3.8089787533320093`*^9, {3.808983640662587*^9, 3.808983658009515*^9}, {
   3.8089869120387287`*^9, 3.8089869146601143`*^9}},
 CellLabel->"In[72]:=",ExpressionUUID->"3e0a8ca6-4b6d-4f73-913e-a9459f1756ce"],

Cell[BoxData[
 RowBox[{
  RowBox[{"(*", " ", 
   RowBox[{
    RowBox[{
    "Reduction", " ", "of", " ", "the", " ", "perfusion", " ", "of", " ", 
     "some", " ", "acini"}], ",", " ", 
    RowBox[{
    "starting", " ", "from", " ", "those", " ", "farthest", " ", "from", " ", 
     "the", " ", "trachea"}]}], " ", "*)"}], "\[IndentingNewLine]", 
  RowBox[{
   RowBox[{"Blockperffin", "[", 
    RowBox[{"0.9999", ",", "50"}], "]"}], ";"}]}]], "Input",
 CellChangeTimes->{{3.779173836700282*^9, 3.779173843938567*^9}, {
   3.779173976887802*^9, 3.7791739782145977`*^9}, {3.779178345412738*^9, 
   3.7791783555471363`*^9}, {3.77918047867885*^9, 3.779180480613151*^9}, 
   3.779464745612648*^9, {3.780153219634919*^9, 3.780153219690551*^9}, {
   3.780209544856086*^9, 3.7802095588734694`*^9}, {3.808571926389662*^9, 
   3.808571927715414*^9}, {3.808571971568808*^9, 3.808571999130163*^9}, {
   3.808572309219345*^9, 3.8085723111202908`*^9}, 3.808572496713564*^9, {
   3.808572720774819*^9, 3.808572769621524*^9}, 3.808572843716385*^9, {
   3.8085736610700703`*^9, 3.8085736652417717`*^9}, {3.8085737468070717`*^9, 
   3.808573747446109*^9}, {3.808573866433464*^9, 3.808573867803404*^9}, 
   3.8085739527216797`*^9, {3.808577423671132*^9, 3.8085774237592287`*^9}, {
   3.8085775838393097`*^9, 3.8085775839495077`*^9}, {3.808578618406928*^9, 
   3.80857862290453*^9}, {3.8085789013234777`*^9, 3.808578901411222*^9}, {
   3.808580993143303*^9, 3.808580993219864*^9}, {3.808624882406599*^9, 
   3.80862488500389*^9}, 3.808625168576479*^9, 3.8086255388968897`*^9, {
   3.8086259108622313`*^9, 3.808625911457137*^9}, 3.808639074550302*^9, {
   3.808639437322713*^9, 3.808639437613532*^9}, 3.808640186573395*^9, {
   3.808640249281123*^9, 3.808640253835259*^9}, {3.808643643062731*^9, 
   3.808643643679463*^9}, {3.808643865174118*^9, 3.8086438652280817`*^9}, {
   3.808901842340479*^9, 3.8089018431258574`*^9}, {3.808901968700841*^9, 
   3.808902001977873*^9}, {3.808902133874765*^9, 3.80890213692303*^9}, {
   3.8089836508806*^9, 3.808983670913384*^9}},
 CellLabel->"In[27]:=",ExpressionUUID->"f60fc0ba-dbc0-4003-aecc-6d30c2ed6603"],

Cell[BoxData[
 RowBox[{
  RowBox[{"(*", " ", 
   RowBox[{
    RowBox[{
    "Reduction", " ", "of", " ", "the", " ", "perfusion", " ", "of", " ", 
     "some", " ", "acini"}], ",", " ", 
    RowBox[{
    "starting", " ", "from", " ", "those", " ", "closest", " ", "from", " ", 
     "the", " ", "trachea"}]}], " ", "*)"}], "\[IndentingNewLine]", 
  RowBox[{
   RowBox[{"Blockperfdeb", "[", 
    RowBox[{"0.99999", ",", "50"}], "]"}], ";"}]}]], "Input",
 CellChangeTimes->{
  3.8085724990536346`*^9, {3.808572559860609*^9, 3.808572573810647*^9}, {
   3.808572712663767*^9, 3.808572739763837*^9}, 3.808572843073283*^9, {
   3.808573554362887*^9, 3.808573554394491*^9}, {3.808586531219549*^9, 
   3.808586534939533*^9}, 3.8086390499578753`*^9, {3.808639431641514*^9, 
   3.808639431898398*^9}, {3.808644223438693*^9, 3.8086442261029387`*^9}, {
   3.808901831224296*^9, 3.808901832134378*^9}, {3.808901974393053*^9, 
   3.8089019922577667`*^9}, {3.808902139634124*^9, 3.808902142840294*^9}, {
   3.808983677833692*^9, 3.80898368968964*^9}},
 CellLabel->
  "In[578]:=",ExpressionUUID->"9239d392-272b-435f-88c4-f65762e84550"],

Cell[BoxData[
 RowBox[{
  RowBox[{"(*", " ", 
   RowBox[{
    RowBox[{
    "Reduction", " ", "of", " ", "the", " ", "perfusion", " ", "of", " ", 
     "some", " ", "acini"}], ",", " ", 
    RowBox[{"randomly", " ", "selected"}]}], " ", "*)"}], 
  "\[IndentingNewLine]", 
  RowBox[{
   RowBox[{"Blockperfrand", "[", 
    RowBox[{"0.99999", ",", "50"}], "]"}], ";"}]}]], "Input",
 CellChangeTimes->{{3.808571984775271*^9, 3.808571988522255*^9}, 
   3.808572501641096*^9, {3.808572741664563*^9, 3.808572776226581*^9}, {
   3.808572842413054*^9, 3.808572855910801*^9}, {3.8085729573656797`*^9, 
   3.808572957419321*^9}, 3.8085729981140757`*^9, {3.808578804326353*^9, 
   3.8085788073045177`*^9}, {3.808582137408293*^9, 3.808582137968218*^9}, {
   3.80890182626368*^9, 3.8089018275557413`*^9}, {3.808901980895564*^9, 
   3.8089019881177073`*^9}, {3.80890214609167*^9, 3.808902149309161*^9}, {
   3.808983682187234*^9, 3.808983698003577*^9}},
 CellLabel->"In[62]:=",ExpressionUUID->"54f88a0d-edcf-43cd-9a59-3b32f66584ca"],

Cell[BoxData[
 RowBox[{
  RowBox[{"(*", " ", 
   RowBox[{"Constriction", " ", "of", " ", "several", " ", "airways"}], " ", 
   "*)"}], "\[IndentingNewLine]", 
  RowBox[{"Changefrombeginning", "[", 
   RowBox[{"0.8", ",", "1", ",", " ", "5", ",", "80"}], "]"}]}]], "Input",
 CellChangeTimes->{{3.779374058437533*^9, 3.779374087897113*^9}, {
  3.779374123974154*^9, 3.779374133817967*^9}, {3.779375131984009*^9, 
  3.779375135658793*^9}, {3.780151478420442*^9, 3.780151479767282*^9}, {
  3.78015169872151*^9, 3.7801516991307373`*^9}, {3.780211709105797*^9, 
  3.780211734873904*^9}, {3.808983703471294*^9, 
  3.808983718400127*^9}},ExpressionUUID->"60d579a3-b92b-45aa-85de-\
bd967952743a"],

Cell[BoxData[
 RowBox[{
  RowBox[{"(*", " ", 
   RowBox[{
   "Liquid", " ", "accumulation", " ", "in", " ", "several", " ", "airways"}],
    " ", "*)"}], "\[IndentingNewLine]", 
  RowBox[{"Changefromend", "[", 
   RowBox[{"0.5", ",", "0", ",", " ", "4", ",", " ", "50"}], "]"}]}]], "Input",\

 CellChangeTimes->{{3.779374139826363*^9, 3.779374146819861*^9}, 
   3.7793743059504128`*^9, {3.780153623421224*^9, 3.780153626449737*^9}, {
   3.780211217609069*^9, 3.780211226553452*^9}, {3.8089837334754963`*^9, 
   3.808983743442724*^9}, {3.811402974221189*^9, 3.8114029776370497`*^9}, 
   3.8114159509626713`*^9},
 CellLabel->"In[78]:=",ExpressionUUID->"30522150-dfa4-4a4e-9844-81738b38c5e5"],

Cell[BoxData[
 RowBox[{
  RowBox[{"(*", " ", 
   RowBox[{"Constriction", " ", "of", " ", "several", " ", "airways"}], " ", 
   "*)"}], "\[IndentingNewLine]", 
  RowBox[{"Changefromend", "[", 
   RowBox[{"0.65", ",", "1", ",", " ", "4", ",", " ", "50"}], 
   "]"}]}]], "Input",
 CellChangeTimes->{{3.780151908029498*^9, 3.78015191603231*^9}, {
   3.780152750389976*^9, 3.780152779773882*^9}, {3.7801528185580997`*^9, 
   3.780152821747526*^9}, {3.7801529803391933`*^9, 3.780152984639456*^9}, 
   3.808983730911401*^9, {3.8114016859881067`*^9, 3.8114017025955257`*^9}, {
   3.811402646108899*^9, 3.811402670043796*^9}},
 CellLabel->"In[30]:=",ExpressionUUID->"6aea22a1-afd4-4d52-8265-df4c90e86b7b"],

Cell[BoxData[
 RowBox[{
  StyleBox["\[IndentingNewLine]",
   FontSize->16], 
  StyleBox[
   RowBox[{"(*", 
    RowBox[{"Flow", " ", "distribution"}], "*)"}],
   FontSize->16], "\[IndentingNewLine]", "\[IndentingNewLine]", 
  RowBox[{"(*", 
   RowBox[{
    RowBox[{"First", " ", "calculation", " ", "Zi"}], ",", 
    RowBox[{"j", " ", "=", " ", "1"}]}], "*)"}], "\[IndentingNewLine]", 
  RowBox[{
   RowBox[{
    RowBox[{"Qtrachee", " ", "=", " ", 
     RowBox[{"50", " ", 
      SuperscriptBox["10", 
       RowBox[{"-", "6"}]]}]}], ";"}], " ", 
   RowBox[{"(*", " ", 
    RowBox[{
    "Flow", " ", "rate", " ", "of", " ", "air", " ", "in", " ", "the", " ", 
     "trachea"}], " ", "*)"}], "\[IndentingNewLine]", 
   RowBox[{
    RowBox[{
     RowBox[{"Q", "[", 
      RowBox[{"1", ",", "1"}], "]"}], " ", "=", " ", 
     FractionBox["Qtrachee", 
      SuperscriptBox["2", 
       RowBox[{"ngenstart", "-", "1"}]]]}], ";"}], " ", 
   RowBox[{"(*", " ", 
    RowBox[{
     RowBox[{
     "Flow", " ", "rate", " ", "of", " ", "air", " ", "entering", " ", "the", 
      " ", "first", " ", "generation"}], ",", " ", 
     RowBox[{"adapted", " ", "to", " ", "ngenstart"}]}], " ", "*)"}], 
   "\[IndentingNewLine]", 
   RowBox[{
    RowBox[{"\[Mu]g", " ", "=", " ", 
     RowBox[{"1.9", " ", 
      SuperscriptBox["10", 
       RowBox[{"-", "5"}]]}]}], ";"}], " ", 
   RowBox[{"(*", " ", 
    RowBox[{
    "Dynamic", " ", "viscosity", " ", "of", " ", "the", " ", "air", " ", 
     RowBox[{"(", 
      RowBox[{"kg", " ", "x", " ", 
       SuperscriptBox["m", 
        RowBox[{"-", "1", " "}]], "x", " ", 
       SuperscriptBox["s", 
        RowBox[{"-", "1"}]]}], ")"}]}], " ", "*)"}], "\[IndentingNewLine]", 
   RowBox[{
    RowBox[{"\[Rho]g", " ", "=", " ", 
     RowBox[{
      RowBox[{"1.14", " ", "Patm"}], "/.", "rlist"}]}], ";"}], " ", 
   RowBox[{"(*", " ", 
    RowBox[{"Density", " ", "of", " ", "the", " ", "air", 
     RowBox[{"(", 
      RowBox[{"kg", " ", "x", " ", 
       SuperscriptBox["m", 
        RowBox[{"-", "3"}]]}], ")"}]}], "*)"}], "\[IndentingNewLine]", 
   RowBox[{
    RowBox[{"\[Nu]g", " ", "=", " ", 
     FractionBox["\[Mu]g", "\[Rho]g"]}], ";"}], " ", 
   RowBox[{"(*", " ", 
    RowBox[{
    "Kinematic", " ", "viscosity", " ", "of", " ", "the", " ", "air", " ", 
     RowBox[{"(", 
      RowBox[{
       SuperscriptBox["m", "2"], " ", "x", " ", 
       SuperscriptBox["s", 
        RowBox[{"-", "1"}]]}], ")"}]}], "*)"}], "\[IndentingNewLine]", "\n", 
   RowBox[{
    RowBox[{"Resref", " ", "=", " ", 
     FractionBox[
      RowBox[{"128", " ", "\[Mu]g", " ", 
       RowBox[{"\[Alpha]value", "[", 
        RowBox[{"[", "1", "]"}], "]"}]}], 
      RowBox[{"\[Pi]", " ", 
       SuperscriptBox[
        RowBox[{"Dia", "[", 
         RowBox[{"1", ",", "1"}], "]"}], "3"]}]]}], ";"}], " ", 
   RowBox[{"(*", " ", 
    RowBox[{
     RowBox[{"Reference", " ", "resistance"}], " ", "=", " ", 
     RowBox[{
     "minimal", " ", "resistance", " ", "to", " ", "the", " ", "flow", " ", 
      "of", " ", "an", " ", "incompressible", " ", "viscous", " ", "fluid", 
      " ", "through", " ", "airway", " ", 
      RowBox[{"(", 
       RowBox[{"1", ",", "1"}], ")"}]}]}], " ", "*)"}], "\[IndentingNewLine]",
    "\[IndentingNewLine]", 
   RowBox[{"For", "[", 
    RowBox[{
     RowBox[{"i", " ", "=", " ", "1"}], ",", " ", 
     RowBox[{"i", "<", " ", 
      RowBox[{"ngenmax", "+", "1"}]}], ",", 
     RowBox[{"i", "++"}], ",", "\[IndentingNewLine]", 
     RowBox[{"For", "[", 
      RowBox[{
       RowBox[{"j", " ", "=", " ", "1"}], ",", " ", 
       RowBox[{"j", " ", "<", " ", 
        RowBox[{
         SuperscriptBox["2", 
          RowBox[{"i", "-", "1"}]], "+", "1"}]}], ",", 
       RowBox[{"j", "++"}], ",", "\[IndentingNewLine]", 
       RowBox[{
        RowBox[{
         RowBox[{"Res", "[", 
          RowBox[{"i", ",", "j"}], "]"}], " ", "=", " ", 
         RowBox[{"If", "[", 
          RowBox[{
           RowBox[{
            RowBox[{"Dia", "[", 
             RowBox[{"i", ",", "j"}], "]"}], ">", "0"}], ",", 
           RowBox[{
            FractionBox[
             RowBox[{"128", " ", "\[Mu]g", " ", 
              RowBox[{"\[Alpha]value", "[", 
               RowBox[{"[", "i", "]"}], "]"}], 
              RowBox[{"Diaini", "[", 
               RowBox[{"i", ",", "j"}], "]"}]}], 
             RowBox[{"\[Pi]", " ", 
              SuperscriptBox[
               RowBox[{"Dia", "[", 
                RowBox[{"i", ",", "j"}], "]"}], "4"]}]], 
            FractionBox["1", "Resref"]}], ",", "\[Epsilon]"}], "]"}]}], 
        ";"}]}], "\[IndentingNewLine]", "]"}]}], "\[IndentingNewLine]", "]"}], 
   RowBox[{"(*", " ", 
    RowBox[{
     RowBox[{
     "Calculation", " ", "of", " ", "the", " ", "resistance", " ", "of", " ", 
      "each", " ", "airway"}], ",", " ", 
     RowBox[{"divided", " ", "by", " ", "the", " ", "reference", " ", 
      RowBox[{"resistance", ".", " ", "The"}], " ", "resistance", " ", 
      "\[Epsilon]", " ", 
      RowBox[{"(", 
       RowBox[{"negligible", " ", "value"}], ")"}], " ", "is", " ", 
      "assigned", " ", "to", " ", "all", " ", "the", " ", "airways", " ", 
      "that", " ", "have", " ", "not", " ", "been", " ", "created", " ", 
      RowBox[{"(", 
       RowBox[{"diameter", " ", "equal", " ", "to", " ", "zero"}], ")"}]}]}], 
    " ", "*)"}], "\[IndentingNewLine]", "\[IndentingNewLine]", 
   RowBox[{
    RowBox[{"Table", "[", 
     RowBox[{
      RowBox[{
       RowBox[{"Resp", "[", 
        RowBox[{"ngenmax", ",", "j"}], "]"}], "=", "0"}], ",", 
      RowBox[{"{", 
       RowBox[{"j", ",", "1", ",", 
        SuperscriptBox["2", 
         RowBox[{"ngenmax", "-", "1"}]]}], "}"}]}], "]"}], ";"}], 
   "\[IndentingNewLine]", "\[IndentingNewLine]", 
   RowBox[{
    RowBox[{"Resac", " ", "=", " ", 
     RowBox[{
      FractionBox["1", "Resref"], 
      RowBox[{"Sum", "[", 
       RowBox[{
        RowBox[{
         FractionBox[
          RowBox[{"128", " ", "\[Mu]g", " ", "La"}], 
          RowBox[{"\[Pi]", " ", 
           SuperscriptBox["Da", "4"]}]], 
         FractionBox["1", 
          SuperscriptBox["2", 
           RowBox[{"i", "-", "1"}]]]}], ",", 
        RowBox[{"{", 
         RowBox[{"i", ",", "1", ",", "7"}], "}"}]}], "]"}]}]}], ";"}], " ", 
   RowBox[{"(*", " ", 
    RowBox[{
     RowBox[{"Resistance", " ", "of", " ", "an", " ", "acinus"}], ",", " ", 
     RowBox[{
     "divided", " ", "by", " ", "the", " ", "reference", " ", 
      "resistance"}]}], " ", "*)"}], "\[IndentingNewLine]", 
   "\[IndentingNewLine]", 
   RowBox[{"For", "[", 
    RowBox[{
     RowBox[{"i", " ", "=", " ", "1"}], ",", " ", 
     RowBox[{"i", "<", " ", 
      RowBox[{
       RowBox[{"Length", "[", "iter", "]"}], "+", "1"}]}], ",", 
     RowBox[{"i", "++"}], ",", "\[IndentingNewLine]", 
     RowBox[{
      RowBox[{
       RowBox[{"Res", "[", 
        RowBox[{
         RowBox[{
          RowBox[{"iter", "[", 
           RowBox[{"[", 
            RowBox[{"i", ",", "1"}], "]"}], "]"}], "+", "1"}], ",", 
         RowBox[{
          RowBox[{"2", 
           RowBox[{"iter", "[", 
            RowBox[{"[", 
             RowBox[{"i", ",", "2"}], "]"}], "]"}]}], "-", "1"}]}], "]"}], 
       "=", " ", 
       FractionBox["Resac", 
        SuperscriptBox[
         RowBox[{"\[Phi]acin", "[", 
          RowBox[{
           RowBox[{"iter", "[", 
            RowBox[{"[", 
             RowBox[{"i", ",", "1"}], "]"}], "]"}], ",", 
           RowBox[{"iter", "[", 
            RowBox[{"[", 
             RowBox[{"i", ",", "2"}], "]"}], "]"}]}], "]"}], "3"]]}], ";", 
      "\[IndentingNewLine]", 
      RowBox[{
       RowBox[{"Res", "[", 
        RowBox[{
         RowBox[{
          RowBox[{"iter", "[", 
           RowBox[{"[", 
            RowBox[{"i", ",", "1"}], "]"}], "]"}], "+", "1"}], ",", 
         RowBox[{"2", 
          RowBox[{"iter", "[", 
           RowBox[{"[", 
            RowBox[{"i", ",", "2"}], "]"}], "]"}]}]}], "]"}], "=", " ", 
       FractionBox["Resac", 
        SuperscriptBox[
         RowBox[{"\[Phi]acin", "[", 
          RowBox[{
           RowBox[{"iter", "[", 
            RowBox[{"[", 
             RowBox[{"i", ",", "1"}], "]"}], "]"}], ",", 
           RowBox[{"iter", "[", 
            RowBox[{"[", 
             RowBox[{"i", ",", "2"}], "]"}], "]"}]}], "]"}], "3"]]}], ";"}]}],
     "\[IndentingNewLine]", "]"}], 
   RowBox[{"(*", " ", 
    RowBox[{
     RowBox[{
     "The", " ", "resistance", " ", "of", " ", "an", " ", "acinus", " ", "is",
       " ", "assigned", " ", "to", " ", "the", " ", "two", " ", "daughters", 
      " ", "of", " ", "each", " ", "terminal", " ", 
      RowBox[{"airways", ".", " ", "These"}], " ", "two", " ", "daughters", 
      " ", "were", " ", "not", " ", "created", " ", "previously"}], ",", " ", 
     
     RowBox[{"as", " ", 
      RowBox[{"Dia", "[", 
       RowBox[{
        RowBox[{"i", "+", "1"}], ",", 
        RowBox[{"2", "j"}]}], "]"}], " ", "and", " ", 
      RowBox[{"Dia", "[", 
       RowBox[{
        RowBox[{"i", "+", "1"}], ",", 
        RowBox[{
         RowBox[{"2", "j"}], "-", "1"}]}], "]"}], " ", "were", " ", "set", 
      " ", "to", " ", "zero"}]}], " ", "*)"}], "\n", "\[IndentingNewLine]", 
   RowBox[{
    RowBox[{"For", "[", 
     RowBox[{
      RowBox[{"i", " ", "=", " ", 
       RowBox[{"ngenmax", "-", "1"}]}], ",", 
      RowBox[{"i", ">", "0"}], ",", 
      RowBox[{"i", "--"}], ",", "\[IndentingNewLine]", 
      RowBox[{
       RowBox[{"For", "[", 
        RowBox[{
         RowBox[{"j", " ", "=", " ", "1"}], ",", " ", 
         RowBox[{"j", "<", " ", 
          RowBox[{
           SuperscriptBox["2", 
            RowBox[{"i", "-", "1"}]], "+", "1"}]}], ",", 
         RowBox[{"j", "++"}], ",", "\[IndentingNewLine]", 
         RowBox[{
          RowBox[{
           RowBox[{"Resp", "[", 
            RowBox[{"i", ",", "j"}], "]"}], " ", "=", " ", 
           SuperscriptBox[
            RowBox[{"(", 
             RowBox[{
              FractionBox["1", 
               RowBox[{
                RowBox[{"Res", "[", 
                 RowBox[{
                  RowBox[{"i", "+", "1"}], ",", " ", 
                  RowBox[{
                   RowBox[{"2", " ", "j"}], "-", "1"}]}], "]"}], "+", 
                RowBox[{"Resp", "[", 
                 RowBox[{
                  RowBox[{"i", "+", "1"}], ",", " ", 
                  RowBox[{
                   RowBox[{"2", " ", "j"}], "-", "1"}]}], "]"}]}]], "+", 
              FractionBox["1", 
               RowBox[{
                RowBox[{"Res", "[", 
                 RowBox[{
                  RowBox[{"i", "+", "1"}], ",", " ", 
                  RowBox[{"2", " ", "j"}]}], "]"}], "+", 
                RowBox[{"Resp", "[", 
                 RowBox[{
                  RowBox[{"i", "+", "1"}], ",", " ", 
                  RowBox[{"2", " ", "j"}]}], "]"}]}]]}], ")"}], 
            RowBox[{"-", "1"}]]}], ";"}]}], "\[IndentingNewLine]", "]"}], 
       ";"}]}], "\[IndentingNewLine]", "]"}], ";"}], " ", 
   RowBox[{"(*", " ", 
    RowBox[{
    "Calculation", " ", "of", " ", "the", " ", "subtree", " ", "resitance", 
     " ", "of", " ", "each", " ", "airway", " ", "using", " ", "the", " ", 
     "electrical", " ", "analogy"}], " ", "*)"}], "\[IndentingNewLine]", 
   "\[IndentingNewLine]", 
   RowBox[{
    RowBox[{"Restot", " ", "=", " ", 
     RowBox[{
      RowBox[{"Res", "[", 
       RowBox[{"1", ",", "1"}], "]"}], "+", 
      RowBox[{"Resp", "[", 
       RowBox[{"1", ",", "1"}], "]"}]}]}], ";"}], "\[IndentingNewLine]", "\n", 
   RowBox[{
    RowBox[{"For", "[", 
     RowBox[{
      RowBox[{"i", "=", "1"}], ",", 
      RowBox[{"i", "<", "ngenmax"}], ",", " ", 
      RowBox[{"i", "++"}], ",", "\[IndentingNewLine]", 
      RowBox[{
       RowBox[{"For", "[", 
        RowBox[{
         RowBox[{"j", " ", "=", " ", "1"}], ",", 
         RowBox[{"j", "<", " ", 
          RowBox[{
           SuperscriptBox["2", 
            RowBox[{"i", "-", "1"}]], "+", "1"}]}], ",", 
         RowBox[{"j", "++"}], ",", "\[IndentingNewLine]", 
         RowBox[{
          RowBox[{"If", "[", 
           RowBox[{
            RowBox[{
             RowBox[{"Dia", "[", 
              RowBox[{
               RowBox[{"i", "+", "1"}], ",", 
               RowBox[{
                RowBox[{"2", "j"}], "-", "1"}]}], "]"}], " ", ">", " ", "0"}],
             ",", "\[IndentingNewLine]", 
            RowBox[{
             RowBox[{
              RowBox[{"Q", "[", 
               RowBox[{
                RowBox[{"i", "+", "1"}], ",", 
                RowBox[{
                 RowBox[{"2", "j"}], "-", "1"}]}], "]"}], "=", 
              RowBox[{
               RowBox[{"Q", "[", 
                RowBox[{"i", ",", "j"}], "]"}], " ", 
               RowBox[{"(", 
                RowBox[{
                 RowBox[{"(", 
                  RowBox[{
                   RowBox[{"Res", "[", 
                    RowBox[{
                    RowBox[{"i", "+", "1"}], ",", 
                    RowBox[{"2", "j"}]}], "]"}], "+", 
                   RowBox[{"Resp", "[", 
                    RowBox[{
                    RowBox[{"i", "+", "1"}], ",", 
                    RowBox[{"2", "j"}]}], "]"}]}], ")"}], "/", 
                 RowBox[{"(", 
                  RowBox[{
                   RowBox[{"Res", "[", 
                    RowBox[{
                    RowBox[{"i", "+", "1"}], ",", 
                    RowBox[{
                    RowBox[{"2", "j"}], "-", "1"}]}], "]"}], "+", 
                   RowBox[{"Resp", "[", 
                    RowBox[{
                    RowBox[{"i", "+", "1"}], ",", 
                    RowBox[{
                    RowBox[{"2", "j"}], "-", "1"}]}], "]"}], "+", 
                   RowBox[{"Res", "[", 
                    RowBox[{
                    RowBox[{"i", "+", "1"}], ",", 
                    RowBox[{"2", "j"}]}], "]"}], "+", 
                   RowBox[{"Resp", "[", 
                    RowBox[{
                    RowBox[{"i", "+", "1"}], ",", 
                    RowBox[{"2", "j"}]}], "]"}]}], ")"}]}], ")"}]}]}], ";", 
             "\[IndentingNewLine]", 
             RowBox[{
              RowBox[{"Q", "[", 
               RowBox[{
                RowBox[{"i", "+", "1"}], ",", 
                RowBox[{"2", "j"}]}], "]"}], "=", 
              RowBox[{
               RowBox[{"Q", "[", 
                RowBox[{"i", ",", "j"}], "]"}], " ", 
               RowBox[{"(", 
                RowBox[{
                 RowBox[{"(", 
                  RowBox[{
                   RowBox[{"Res", "[", 
                    RowBox[{
                    RowBox[{"i", "+", "1"}], ",", 
                    RowBox[{
                    RowBox[{"2", "j"}], "-", "1"}]}], "]"}], "+", 
                   RowBox[{"Resp", "[", 
                    RowBox[{
                    RowBox[{"i", "+", "1"}], ",", 
                    RowBox[{
                    RowBox[{"2", "j"}], "-", "1"}]}], "]"}]}], ")"}], "/", 
                 RowBox[{"(", 
                  RowBox[{
                   RowBox[{"Res", "[", 
                    RowBox[{
                    RowBox[{"i", "+", "1"}], ",", 
                    RowBox[{
                    RowBox[{"2", "j"}], "-", "1"}]}], "]"}], "+", 
                   RowBox[{"Resp", "[", 
                    RowBox[{
                    RowBox[{"i", "+", "1"}], ",", 
                    RowBox[{
                    RowBox[{"2", "j"}], "-", "1"}]}], "]"}], "+", 
                   RowBox[{"Res", "[", 
                    RowBox[{
                    RowBox[{"i", "+", "1"}], ",", 
                    RowBox[{"2", "j"}]}], "]"}], "+", 
                   RowBox[{"Resp", "[", 
                    RowBox[{
                    RowBox[{"i", "+", "1"}], ",", 
                    RowBox[{"2", "j"}]}], "]"}]}], ")"}]}], ")"}]}]}]}], ",", 
            "\[IndentingNewLine]", 
            RowBox[{
             RowBox[{
              RowBox[{"Q", "[", 
               RowBox[{
                RowBox[{"i", "+", "1"}], ",", 
                RowBox[{
                 RowBox[{"2", "j"}], "-", "1"}]}], "]"}], " ", "=", " ", 
              "0"}], ";", "\[IndentingNewLine]", 
             RowBox[{
              RowBox[{"Q", "[", 
               RowBox[{
                RowBox[{"i", "+", "1"}], ",", 
                RowBox[{"2", "j"}]}], "]"}], " ", "=", " ", "0"}], ";"}]}], 
           "\[IndentingNewLine]", "]"}], ";"}]}], "\[IndentingNewLine]", 
        "]"}], ";"}]}], "\[IndentingNewLine]", "]"}], ";"}], 
   RowBox[{"(*", " ", 
    RowBox[{
    "Calculation", " ", "of", " ", "the", " ", "flow", " ", "rate", " ", "in",
      " ", "each", " ", "airway", " ", "using", " ", "the", " ", "electrical",
      " ", "analogy"}], " ", "*)"}]}]}]], "Input",
 CellChangeTimes->{{3.778584301916813*^9, 3.7785843726963997`*^9}, {
   3.77858449465333*^9, 3.778584499061556*^9}, {3.778585630937237*^9, 
   3.778585643685175*^9}, 3.7785860144396563`*^9, {3.7785860715758038`*^9, 
   3.778586076109062*^9}, {3.778586179653748*^9, 3.7785861819419107`*^9}, {
   3.7785866562344637`*^9, 3.778586658289473*^9}, {3.778586720487218*^9, 
   3.778586730740103*^9}, {3.778586796735196*^9, 3.778586830137298*^9}, {
   3.778586975460786*^9, 3.778586976791916*^9}, {3.778587569939794*^9, 
   3.778587571545967*^9}, {3.778587682473899*^9, 3.778587703727456*^9}, {
   3.778587954394986*^9, 3.778587956798521*^9}, {3.778664748093113*^9, 
   3.778664801911634*^9}, 3.778665703117352*^9, {3.778665733888349*^9, 
   3.778665741489543*^9}, {3.778665849602242*^9, 3.778665852199774*^9}, {
   3.7786659714558077`*^9, 3.778665981339797*^9}, 3.7786663502120867`*^9, {
   3.778829948482911*^9, 3.778829959435319*^9}, {3.778850305453923*^9, 
   3.778850306287291*^9}, {3.778850421519833*^9, 3.778850421636343*^9}, {
   3.779114818894772*^9, 3.779114821808366*^9}, {3.7791148631221037`*^9, 
   3.779114886230174*^9}, {3.7791151481426353`*^9, 3.779115155230598*^9}, {
   3.779165019726294*^9, 3.7791650210456553`*^9}, {3.779431804494858*^9, 
   3.7794318081178513`*^9}, {3.779432298386074*^9, 3.779432301580818*^9}, {
   3.800015074188696*^9, 3.800015074333397*^9}, {3.800016038706358*^9, 
   3.8000160387389174`*^9}, {3.8006225444291363`*^9, 3.800622567356485*^9}, {
   3.80742959921519*^9, 3.807429622479426*^9}, 3.807429832802538*^9, {
   3.807437343979599*^9, 3.807437349096855*^9}, {3.8085536531852417`*^9, 
   3.808553653240036*^9}, {3.808903301442821*^9, 3.8089033055588017`*^9}, {
   3.808904601962233*^9, 3.808904603828711*^9}, {3.8089084662646227`*^9, 
   3.8089084939105663`*^9}, {3.808908524770267*^9, 3.8089085373128767`*^9}, {
   3.808908849987677*^9, 3.8089089337642937`*^9}, {3.808909199478972*^9, 
   3.808909233261084*^9}, {3.8089114746712513`*^9, 3.8089114793393393`*^9}, {
   3.808989037389043*^9, 3.808989209424142*^9}, {3.808989603505529*^9, 
   3.808989620610983*^9}, {3.8089898826353283`*^9, 3.80898992344042*^9}, 
   3.8091824468913393`*^9, {3.809235878379586*^9, 3.8092358784368353`*^9}, 
   3.809236533116959*^9, {3.809237276494326*^9, 3.809237276559403*^9}, {
   3.809413996457877*^9, 3.809414030778388*^9}, {3.809414573612159*^9, 
   3.8094145744379797`*^9}, {3.8095095864149313`*^9, 3.809509587811099*^9}, {
   3.809516793403908*^9, 3.809516793447755*^9}, {3.811399181173568*^9, 
   3.81139918772445*^9}},
 CellLabel->"In[33]:=",ExpressionUUID->"191631fd-2a32-4a61-bfd9-9afb2e9084ea"],

Cell[CellGroupData[{

Cell[BoxData[
 RowBox[{"\[IndentingNewLine]", 
  RowBox[{"(*", " ", 
   RowBox[{"Second", " ", 
    RowBox[{"calculation", ":", " ", 
     RowBox[{
     "to", " ", "be", " ", "repeated", " ", "until", " ", "the", " ", 
      "relative", " ", "increase", " ", "in", " ", "the", " ", "total", " ", 
      "resistance", " ", "is", " ", "smaller", " ", "than", " ", 
      "0.001"}]}]}], " ", "*)"}], "\[IndentingNewLine]", 
  RowBox[{
   RowBox[{
    RowBox[{"For", "[", 
     RowBox[{
      RowBox[{"i", " ", "=", " ", "1"}], ",", " ", 
      RowBox[{"i", "<", " ", 
       RowBox[{"ngenmax", "+", "1"}]}], ",", 
      RowBox[{"i", "++"}], ",", "\[IndentingNewLine]", 
      RowBox[{"For", "[", 
       RowBox[{
        RowBox[{"j", " ", "=", " ", "1"}], ",", " ", 
        RowBox[{"j", " ", "<", " ", 
         RowBox[{
          SuperscriptBox["2", 
           RowBox[{"i", "-", "1"}]], "+", "1"}]}], ",", 
        RowBox[{"j", "++"}], ",", "\[IndentingNewLine]", 
        RowBox[{
         RowBox[{
          RowBox[{"Rey", "[", 
           RowBox[{"i", ",", "j"}], "]"}], " ", "=", " ", 
          RowBox[{"If", "[", 
           RowBox[{
            RowBox[{
             RowBox[{"Dia", "[", 
              RowBox[{"i", ",", "j"}], "]"}], ">", "0"}], ",", 
            FractionBox[
             FractionBox[
              RowBox[{"4", " ", 
               RowBox[{"Q", "[", 
                RowBox[{"i", ",", "j"}], "]"}]}], 
              RowBox[{"\[Pi]", " ", 
               RowBox[{"Dia", "[", 
                RowBox[{"i", ",", "j"}], "]"}]}]], "\[Nu]g"], ",", 
            "\[Epsilon]"}], "]"}]}], ";", "\[IndentingNewLine]", 
         RowBox[{
          RowBox[{"Res", "[", 
           RowBox[{"i", ",", "j"}], "]"}], " ", "=", " ", 
          RowBox[{"If", "[", 
           RowBox[{
            RowBox[{
             RowBox[{"Dia", "[", 
              RowBox[{"i", ",", "j"}], "]"}], ">", "0"}], ",", 
            RowBox[{
             FractionBox["1", "Resref"], 
             FractionBox[
              RowBox[{"128", " ", "\[Mu]g", " ", 
               RowBox[{"\[Alpha]value", "[", 
                RowBox[{"[", "i", "]"}], "]"}], 
               RowBox[{"Diaini", "[", 
                RowBox[{"i", ",", "j"}], "]"}]}], 
              RowBox[{"\[Pi]", " ", 
               SuperscriptBox[
                RowBox[{"Dia", "[", 
                 RowBox[{"i", ",", "j"}], "]"}], "4"]}]], 
             RowBox[{"If", "[", " ", 
              RowBox[{
               RowBox[{
                RowBox[{
                 FractionBox["1", "4"], 
                 SuperscriptBox[
                  RowBox[{"(", 
                   FractionBox[
                    RowBox[{"Rey", "[", 
                    RowBox[{"i", ",", "j"}], "]"}], 
                    RowBox[{"\[Alpha]value", "[", 
                    RowBox[{"[", "i", "]"}], "]"}]], ")"}], 
                  FractionBox["1", "2"]]}], ">", "1"}], ",", 
               RowBox[{
                FractionBox["1", "4"], 
                SuperscriptBox[
                 RowBox[{"(", 
                  FractionBox[
                   RowBox[{"Rey", "[", 
                    RowBox[{"i", ",", "j"}], "]"}], 
                   RowBox[{"\[Alpha]value", "[", 
                    RowBox[{"[", "i", "]"}], "]"}]], ")"}], 
                 FractionBox["1", "2"]]}], ",", "1"}], "]"}]}], ",", 
            "\[Epsilon]"}], "]"}]}], ";"}]}], "\[IndentingNewLine]", "]"}]}], 
     "\[IndentingNewLine]", "]"}], ";"}], "\[IndentingNewLine]", 
   "\[IndentingNewLine]", 
   RowBox[{"For", "[", 
    RowBox[{
     RowBox[{"i", " ", "=", " ", "1"}], ",", " ", 
     RowBox[{"i", "<", " ", 
      RowBox[{
       RowBox[{"Length", "[", "iter", "]"}], "+", "1"}]}], ",", 
     RowBox[{"i", "++"}], ",", "\[IndentingNewLine]", 
     RowBox[{
      RowBox[{
       RowBox[{"Res", "[", 
        RowBox[{
         RowBox[{
          RowBox[{"iter", "[", 
           RowBox[{"[", 
            RowBox[{"i", ",", "1"}], "]"}], "]"}], "+", "1"}], ",", 
         RowBox[{
          RowBox[{"2", 
           RowBox[{"iter", "[", 
            RowBox[{"[", 
             RowBox[{"i", ",", "2"}], "]"}], "]"}]}], "-", "1"}]}], "]"}], 
       "=", " ", 
       FractionBox["Resac", 
        SuperscriptBox[
         RowBox[{"\[Phi]acin", "[", 
          RowBox[{
           RowBox[{"iter", "[", 
            RowBox[{"[", 
             RowBox[{"i", ",", "1"}], "]"}], "]"}], ",", 
           RowBox[{"iter", "[", 
            RowBox[{"[", 
             RowBox[{"i", ",", "2"}], "]"}], "]"}]}], "]"}], "3"]]}], ";", 
      "\[IndentingNewLine]", 
      RowBox[{
       RowBox[{"Res", "[", 
        RowBox[{
         RowBox[{
          RowBox[{"iter", "[", 
           RowBox[{"[", 
            RowBox[{"i", ",", "1"}], "]"}], "]"}], "+", "1"}], ",", 
         RowBox[{"2", 
          RowBox[{"iter", "[", 
           RowBox[{"[", 
            RowBox[{"i", ",", "2"}], "]"}], "]"}]}]}], "]"}], "=", " ", 
       FractionBox["Resac", 
        SuperscriptBox[
         RowBox[{"\[Phi]acin", "[", 
          RowBox[{
           RowBox[{"iter", "[", 
            RowBox[{"[", 
             RowBox[{"i", ",", "1"}], "]"}], "]"}], ",", 
           RowBox[{"iter", "[", 
            RowBox[{"[", 
             RowBox[{"i", ",", "2"}], "]"}], "]"}]}], "]"}], "3"]]}], ";"}]}],
     "\[IndentingNewLine]", "]"}], "\[IndentingNewLine]", 
   "\[IndentingNewLine]", 
   RowBox[{
    RowBox[{"For", "[", 
     RowBox[{
      RowBox[{"i", " ", "=", " ", 
       RowBox[{"ngenmax", "-", "1"}]}], ",", 
      RowBox[{"i", ">", "0"}], ",", 
      RowBox[{"i", "--"}], ",", "\[IndentingNewLine]", 
      RowBox[{
       RowBox[{"For", "[", 
        RowBox[{
         RowBox[{"j", " ", "=", " ", "1"}], ",", " ", 
         RowBox[{"j", "<", " ", 
          RowBox[{
           SuperscriptBox["2", 
            RowBox[{"i", "-", "1"}]], "+", "1"}]}], ",", 
         RowBox[{"j", "++"}], ",", "\[IndentingNewLine]", 
         RowBox[{
          RowBox[{
           RowBox[{"Resp", "[", 
            RowBox[{"i", ",", "j"}], "]"}], " ", "=", " ", 
           SuperscriptBox[
            RowBox[{"(", 
             RowBox[{
              FractionBox["1", 
               RowBox[{
                RowBox[{"Res", "[", 
                 RowBox[{
                  RowBox[{"i", "+", "1"}], ",", " ", 
                  RowBox[{
                   RowBox[{"2", " ", "j"}], "-", "1"}]}], "]"}], "+", 
                RowBox[{"Resp", "[", 
                 RowBox[{
                  RowBox[{"i", "+", "1"}], ",", " ", 
                  RowBox[{
                   RowBox[{"2", " ", "j"}], "-", "1"}]}], "]"}]}]], "+", 
              FractionBox["1", 
               RowBox[{
                RowBox[{"Res", "[", 
                 RowBox[{
                  RowBox[{"i", "+", "1"}], ",", " ", 
                  RowBox[{"2", " ", "j"}]}], "]"}], "+", 
                RowBox[{"Resp", "[", 
                 RowBox[{
                  RowBox[{"i", "+", "1"}], ",", " ", 
                  RowBox[{"2", " ", "j"}]}], "]"}]}]]}], ")"}], 
            RowBox[{"-", "1"}]]}], ";"}]}], "\[IndentingNewLine]", "]"}], 
       ";"}]}], "\[IndentingNewLine]", "]"}], ";"}], "\[IndentingNewLine]", 
   "\[IndentingNewLine]", 
   RowBox[{
    RowBox[{"buffer", " ", "=", " ", "Restot"}], ";"}], "\[IndentingNewLine]", 
   RowBox[{
    RowBox[{"Restot", " ", "=", " ", 
     RowBox[{
      RowBox[{"Res", "[", 
       RowBox[{"1", ",", "1"}], "]"}], "+", 
      RowBox[{"Resp", "[", 
       RowBox[{"1", ",", "1"}], "]"}]}]}], ";"}], "\[IndentingNewLine]", 
   "\[IndentingNewLine]", 
   RowBox[{
    RowBox[{"For", "[", 
     RowBox[{
      RowBox[{"i", "=", "1"}], ",", 
      RowBox[{"i", "<", "ngenmax"}], ",", " ", 
      RowBox[{"i", "++"}], ",", "\[IndentingNewLine]", 
      RowBox[{
       RowBox[{"For", "[", 
        RowBox[{
         RowBox[{"j", " ", "=", " ", "1"}], ",", 
         RowBox[{"j", "<", " ", 
          RowBox[{
           SuperscriptBox["2", 
            RowBox[{"i", "-", "1"}]], "+", "1"}]}], ",", 
         RowBox[{"j", "++"}], ",", "\[IndentingNewLine]", 
         RowBox[{
          RowBox[{"If", "[", 
           RowBox[{
            RowBox[{
             RowBox[{"Dia", "[", 
              RowBox[{
               RowBox[{"i", "+", "1"}], ",", 
               RowBox[{
                RowBox[{"2", "j"}], "-", "1"}]}], "]"}], " ", ">", " ", "0"}],
             ",", "\[IndentingNewLine]", 
            RowBox[{
             RowBox[{
              RowBox[{"Q", "[", 
               RowBox[{
                RowBox[{"i", "+", "1"}], ",", 
                RowBox[{
                 RowBox[{"2", "j"}], "-", "1"}]}], "]"}], "=", 
              RowBox[{
               RowBox[{"Q", "[", 
                RowBox[{"i", ",", "j"}], "]"}], " ", 
               RowBox[{"(", 
                RowBox[{
                 RowBox[{"(", 
                  RowBox[{
                   RowBox[{"Res", "[", 
                    RowBox[{
                    RowBox[{"i", "+", "1"}], ",", 
                    RowBox[{"2", "j"}]}], "]"}], "+", 
                   RowBox[{"Resp", "[", 
                    RowBox[{
                    RowBox[{"i", "+", "1"}], ",", 
                    RowBox[{"2", "j"}]}], "]"}]}], ")"}], "/", 
                 RowBox[{"(", 
                  RowBox[{
                   RowBox[{"Res", "[", 
                    RowBox[{
                    RowBox[{"i", "+", "1"}], ",", 
                    RowBox[{
                    RowBox[{"2", "j"}], "-", "1"}]}], "]"}], "+", 
                   RowBox[{"Resp", "[", 
                    RowBox[{
                    RowBox[{"i", "+", "1"}], ",", 
                    RowBox[{
                    RowBox[{"2", "j"}], "-", "1"}]}], "]"}], "+", 
                   RowBox[{"Res", "[", 
                    RowBox[{
                    RowBox[{"i", "+", "1"}], ",", 
                    RowBox[{"2", "j"}]}], "]"}], "+", 
                   RowBox[{"Resp", "[", 
                    RowBox[{
                    RowBox[{"i", "+", "1"}], ",", 
                    RowBox[{"2", "j"}]}], "]"}]}], ")"}]}], ")"}]}]}], ";", 
             "\[IndentingNewLine]", 
             RowBox[{
              RowBox[{"Q", "[", 
               RowBox[{
                RowBox[{"i", "+", "1"}], ",", 
                RowBox[{"2", "j"}]}], "]"}], "=", 
              RowBox[{
               RowBox[{"Q", "[", 
                RowBox[{"i", ",", "j"}], "]"}], " ", 
               RowBox[{"(", 
                RowBox[{
                 RowBox[{"(", 
                  RowBox[{
                   RowBox[{"Res", "[", 
                    RowBox[{
                    RowBox[{"i", "+", "1"}], ",", 
                    RowBox[{
                    RowBox[{"2", "j"}], "-", "1"}]}], "]"}], "+", 
                   RowBox[{"Resp", "[", 
                    RowBox[{
                    RowBox[{"i", "+", "1"}], ",", 
                    RowBox[{
                    RowBox[{"2", "j"}], "-", "1"}]}], "]"}]}], ")"}], "/", 
                 RowBox[{"(", 
                  RowBox[{
                   RowBox[{"Res", "[", 
                    RowBox[{
                    RowBox[{"i", "+", "1"}], ",", 
                    RowBox[{
                    RowBox[{"2", "j"}], "-", "1"}]}], "]"}], "+", 
                   RowBox[{"Resp", "[", 
                    RowBox[{
                    RowBox[{"i", "+", "1"}], ",", 
                    RowBox[{
                    RowBox[{"2", "j"}], "-", "1"}]}], "]"}], "+", 
                   RowBox[{"Res", "[", 
                    RowBox[{
                    RowBox[{"i", "+", "1"}], ",", 
                    RowBox[{"2", "j"}]}], "]"}], "+", 
                   RowBox[{"Resp", "[", 
                    RowBox[{
                    RowBox[{"i", "+", "1"}], ",", 
                    RowBox[{"2", "j"}]}], "]"}]}], ")"}]}], ")"}]}]}]}], ",", 
            "\[IndentingNewLine]", 
            RowBox[{
             RowBox[{
              RowBox[{"Q", "[", 
               RowBox[{
                RowBox[{"i", "+", "1"}], ",", 
                RowBox[{
                 RowBox[{"2", "j"}], "-", "1"}]}], "]"}], " ", "=", " ", 
              "0"}], ";", "\[IndentingNewLine]", 
             RowBox[{
              RowBox[{"Q", "[", 
               RowBox[{
                RowBox[{"i", "+", "1"}], ",", 
                RowBox[{"2", "j"}]}], "]"}], " ", "=", " ", "0"}], ";"}]}], 
           "\[IndentingNewLine]", "]"}], ";"}]}], "\[IndentingNewLine]", 
        "]"}], ";"}]}], "\[IndentingNewLine]", "]"}], ";"}], 
   "\[IndentingNewLine]", "\[IndentingNewLine]", 
   RowBox[{
    RowBox[{"For", "[", 
     RowBox[{
      RowBox[{"k", " ", "=", " ", "1"}], ",", " ", 
      RowBox[{"k", "<", 
       RowBox[{
        RowBox[{"Length", "[", "iter", "]"}], "+", "1"}]}], ",", 
      RowBox[{"k", "++"}], ",", "\[IndentingNewLine]", 
      RowBox[{
       RowBox[{"i", " ", "=", " ", 
        RowBox[{"iter", "[", 
         RowBox[{"[", 
          RowBox[{"k", ",", "1"}], "]"}], "]"}]}], ";", "\[IndentingNewLine]", 
       RowBox[{"j", " ", "=", " ", 
        RowBox[{"iter", "[", 
         RowBox[{"[", 
          RowBox[{"k", ",", "2"}], "]"}], "]"}]}], ";", "\[IndentingNewLine]", 
       RowBox[{
        RowBox[{"Pecletac", "[", 
         RowBox[{"i", ",", "j"}], "]"}], " ", "=", " ", 
        RowBox[{
         RowBox[{
          FractionBox["Patm", "Dair"], 
          FractionBox["1", "2"], 
          FractionBox[
           RowBox[{
            SuperscriptBox[
             RowBox[{"Dia", "[", 
              RowBox[{"i", ",", "j"}], "]"}], "2"], " "}], 
           SuperscriptBox[
            RowBox[{"(", "Da", ")"}], "2"]], "La", " ", 
          FractionBox[
           RowBox[{"4", " ", 
            RowBox[{"Q", "[", 
             RowBox[{"i", ",", "j"}], "]"}]}], 
           RowBox[{"\[Pi]", " ", 
            SuperscriptBox[
             RowBox[{"Dia", "[", 
              RowBox[{"i", ",", "j"}], "]"}], "2"]}]]}], "/.", "rlist"}]}], 
       ";"}]}], "\[IndentingNewLine]", "]"}], ";"}], 
   RowBox[{"(*", " ", 
    RowBox[{
     RowBox[{"Pecletac", "[", 
      RowBox[{"i", ",", "j"}], "]"}], " ", "is", " ", "the", " ", "Peclet", 
     " ", "number", " ", "of", " ", "the", " ", "flow", " ", "in", " ", "the",
      " ", "first", " ", "generation", " ", "of", " ", "the", " ", "acini", 
     " ", "downstream", " ", "of", " ", "the", " ", "terminal", " ", "airway",
      " ", 
     RowBox[{"(", 
      RowBox[{"i", ",", "j"}], ")"}]}], " ", "*)"}], "\[IndentingNewLine]", 
   RowBox[{
    RowBox[{"lPecleta", "=", 
     RowBox[{"Table", "[", 
      RowBox[{
       RowBox[{"Pecletac", "[", 
        RowBox[{
         RowBox[{"iter", "[", 
          RowBox[{"[", 
           RowBox[{"i", ",", "1"}], "]"}], "]"}], ",", 
         RowBox[{"iter", "[", 
          RowBox[{"[", 
           RowBox[{"i", ",", "2"}], "]"}], "]"}]}], "]"}], ",", 
       RowBox[{"{", 
        RowBox[{"i", ",", "1", ",", 
         RowBox[{"Length", "[", "iter", "]"}]}], "}"}]}], "]"}]}], ";"}], 
   "\[IndentingNewLine]", 
   RowBox[{"Print", "[", 
    RowBox[{
    "\"\<Min value of Peclet in first generation of an acinus: \>\"", ",", 
     RowBox[{"Min", "[", "lPecleta", "]"}]}], "]"}], "\[IndentingNewLine]", 
   RowBox[{"Print", "[", 
    RowBox[{
    "\"\<Max value of Peclet in first generation of an acinus: \>\"", ",", 
     RowBox[{"Max", "[", "lPecleta", "]"}]}], "]"}], "\[IndentingNewLine]", 
   "\[IndentingNewLine]", 
   RowBox[{
    RowBox[{"Print", "[", 
     RowBox[{
     "\"\<Total resistance of the simulated (sub)tree divided by the \
reference resistance : \>\"", ",", " ", "Restot"}], "]"}], ";"}], 
   "\[IndentingNewLine]", 
   RowBox[{"Print", "[", 
    RowBox[{
    "\"\<Check of the convergence (should be smaller than 0.001): \>\"", ",", 
     "  ", 
     FractionBox[
      RowBox[{"Restot", "-", "buffer"}], "buffer"]}], "]"}], 
   "\[IndentingNewLine]", 
   RowBox[{
    RowBox[{"Print", "[", 
     RowBox[{
     "\"\<Check of mass conservation (should be equal to 1): \>\"", ",", 
      RowBox[{"Sum", "[", 
       RowBox[{
        FractionBox[
         RowBox[{"Q", "[", 
          RowBox[{
           RowBox[{"iter", "[", 
            RowBox[{"[", 
             RowBox[{"i", ",", "1"}], "]"}], "]"}], ",", 
           RowBox[{"iter", "[", 
            RowBox[{"[", 
             RowBox[{"i", ",", "2"}], "]"}], "]"}]}], "]"}], 
         RowBox[{"Q", "[", 
          RowBox[{"1", ",", "1"}], "]"}]], ",", 
        RowBox[{"{", 
         RowBox[{"i", ",", "1", ",", 
          RowBox[{"Length", "[", "iter", "]"}]}], "}"}]}], "]"}]}], "]"}], 
    ";"}], "\[IndentingNewLine]", 
   RowBox[{"Histogram", "[", 
    RowBox[{
     RowBox[{"Table", "[", 
      RowBox[{
       FractionBox[
        RowBox[{"Q", "[", 
         RowBox[{
          RowBox[{"iter", "[", 
           RowBox[{"[", 
            RowBox[{"i", ",", "1"}], "]"}], "]"}], ",", 
          RowBox[{"iter", "[", 
           RowBox[{"[", 
            RowBox[{"i", ",", "2"}], "]"}], "]"}]}], "]"}], 
        FractionBox[
         RowBox[{"Q", "[", 
          RowBox[{"1", ",", "1"}], "]"}], 
         RowBox[{"Length", "[", "iter", "]"}]]], ",", 
       RowBox[{"{", 
        RowBox[{"i", ",", "1", ",", 
         RowBox[{"Length", "[", "iter", "]"}]}], "}"}]}], "]"}], ",", "20", 
     ",", "\"\<Probability\>\"", ",", 
     RowBox[{"ChartElementFunction", "\[Rule]", "\"\<Rectangle\>\""}], ",", 
     RowBox[{"ColorFunction", "\[Rule]", 
      RowBox[{"Function", "[", 
       RowBox[{
        RowBox[{"{", "height", "}"}], ",", 
        RowBox[{"Opacity", "[", "height", "]"}]}], "]"}]}], ",", 
     RowBox[{"ChartStyle", "\[Rule]", 
      RowBox[{"RGBColor", "[", 
       RowBox[{"0.53", ",", "0.5", ",", "0.6"}], "]"}]}], ",", 
     RowBox[{"Frame", " ", "\[Rule]", " ", "True"}], ",", 
     RowBox[{"Axes", " ", "\[Rule]", " ", "False"}], ",", 
     RowBox[{"FrameLabel", "\[Rule]", 
      RowBox[{"{", 
       RowBox[{
       "\"\<\!\(\*FractionBox[\(Q\), \(\(<\)\(Q\)\(>\)\)]\) in a terminal \
airway\>\"", ",", "\"\<Probability of occurence\>\""}], "}"}]}], ",", " ", 
     RowBox[{"BaseStyle", "->", 
      RowBox[{"{", 
       RowBox[{
        RowBox[{"FontFamily", "->", "\"\<Times\>\""}], ",", 
        RowBox[{"FontSize", "\[Rule]", "16"}]}], "}"}]}], ",", 
     RowBox[{"PlotRange", "\[Rule]", "All"}]}], "]"}], 
   "\[IndentingNewLine]"}]}]], "Input",
 CellChangeTimes->{{3.7786651881638813`*^9, 3.77866525102287*^9}, {
   3.778665357726637*^9, 3.7786653632759857`*^9}, {3.77866545717171*^9, 
   3.778665545567195*^9}, {3.77866576291562*^9, 3.7786657786513844`*^9}, {
   3.778665817707921*^9, 3.7786658687854557`*^9}, {3.778665925995821*^9, 
   3.778666012262979*^9}, {3.77866606055917*^9, 3.778666120663649*^9}, {
   3.778675256789975*^9, 3.7786752594938498`*^9}, {3.778833931940155*^9, 
   3.778833932361629*^9}, {3.77883407624543*^9, 3.778834076842746*^9}, {
   3.778918342746481*^9, 3.7789183436938477`*^9}, 3.7791151698987722`*^9, {
   3.779116892808724*^9, 3.779116949462255*^9}, {3.779116983826878*^9, 
   3.779117005349472*^9}, {3.779117165837146*^9, 3.779117166031461*^9}, {
   3.779117381857336*^9, 3.7791173822745447`*^9}, {3.7791650285483723`*^9, 
   3.779165044653981*^9}, {3.779958371725119*^9, 3.779958372183777*^9}, {
   3.779958403254218*^9, 3.7799584258238087`*^9}, {3.798986339874295*^9, 
   3.798986341233614*^9}, {3.808904608174074*^9, 3.808904609477363*^9}, 
   3.808909207321312*^9, {3.808909314516707*^9, 3.8089093257831717`*^9}, {
   3.808911341358986*^9, 3.808911350562189*^9}, {3.808989932409992*^9, 
   3.8089900574185057`*^9}, {3.809187364685308*^9, 3.80918736860568*^9}, {
   3.809187408884583*^9, 3.8091874343133907`*^9}, {3.8094148310109377`*^9, 
   3.809414872829646*^9}, {3.809414923713176*^9, 3.8094149354195337`*^9}, {
   3.8113992049434757`*^9, 3.811399211221888*^9}},
 CellLabel->"In[60]:=",ExpressionUUID->"3561d88b-2f29-499f-91ae-91bfcec751e7"],

Cell[CellGroupData[{

Cell[BoxData[
 InterpretationBox[
  RowBox[{"\<\"Min value of Peclet in first generation of an acinus: \"\>", 
   "\[InvisibleSpace]", "0.10750486837840428`"}],
  SequenceForm[
  "Min value of Peclet in first generation of an acinus: ", 
   0.10750486837840428`],
  Editable->False]], "Print",
 CellChangeTimes->{
  3.778675180044673*^9, 3.778675265963372*^9, 3.778676429229846*^9, {
   3.77877143337234*^9, 3.7787714608769207`*^9}, 3.778818811624646*^9, 
   3.778818864509145*^9, 3.77881902174339*^9, 3.778822891167714*^9, 
   3.7788285416498947`*^9, 3.778828962535222*^9, 3.778829644631662*^9, 
   3.778829965627542*^9, 3.778830730431576*^9, 3.77883111374881*^9, 
   3.778831215573395*^9, 3.778831334686676*^9, {3.7788315228174267`*^9, 
   3.778831549364612*^9}, 3.778833291035236*^9, 3.778833604164733*^9, 
   3.778833669782022*^9, 3.7788339356479797`*^9, 3.7788340751080112`*^9, 
   3.7788344188357267`*^9, 3.778848899995873*^9, {3.7788503103525457`*^9, 
   3.778850330712213*^9}, 3.7788504287559566`*^9, 3.778851438824601*^9, 
   3.7788528122465487`*^9, {3.778853607726639*^9, 3.778853625342255*^9}, 
   3.778857239634761*^9, 3.778857820317401*^9, 3.778913900164747*^9, 
   3.7789139567939796`*^9, 3.7789147506745253`*^9, 3.7789178758356647`*^9, 
   3.7789183462893353`*^9, 3.778919337153832*^9, 3.778920584535157*^9, 
   3.7789206680845747`*^9, 3.778921139698225*^9, 3.778921217131138*^9, 
   3.778921951973778*^9, 3.77892202230031*^9, 3.778922135697674*^9, 
   3.778923711095745*^9, 3.778937548623509*^9, 3.77893951653298*^9, 
   3.779004640477788*^9, 3.7790063786064987`*^9, 3.7790147754828663`*^9, 
   3.779024623966031*^9, 3.779024820340044*^9, 3.779027205988006*^9, 
   3.779028321096284*^9, 3.779093404747366*^9, 3.779097215487623*^9, 
   3.779097279158523*^9, 3.779097313964559*^9, 3.7790975611759443`*^9, 
   3.779108054156145*^9, 3.779108315819302*^9, 3.7791088581254*^9, 
   3.779112135222416*^9, 3.7791141806908703`*^9, 3.779115231428652*^9, 
   3.779115339482106*^9, 3.779116670673472*^9, 3.779117045386882*^9, {
   3.779117375073195*^9, 3.7791173852113113`*^9}, 3.7791174556740294`*^9, 
   3.779118591663685*^9, {3.779118658701296*^9, 3.779118687691534*^9}, 
   3.779118851565338*^9, 3.7791656653137417`*^9, 3.779165696134974*^9, 
   3.7791727828229427`*^9, 3.779173339506016*^9, 3.779173525441625*^9, 
   3.779173903457304*^9, 3.7791739863775578`*^9, 3.779175152123209*^9, 
   3.77917603253898*^9, 3.779176654037847*^9, 3.779176771723143*^9, 
   3.779177342574319*^9, 3.779177739626671*^9, 3.779178367249402*^9, 
   3.7791787818324957`*^9, 3.779178862213282*^9, 3.779179117656067*^9, 
   3.7791796679769697`*^9, 3.77917979162965*^9, 3.77918049366932*^9, 
   3.7791806128407927`*^9, 3.779180749707946*^9, 3.7793434741896553`*^9, 
   3.779355856887219*^9, 3.779355909346611*^9, 3.7793559748895197`*^9, 
   3.779374317528797*^9, 3.779374846937496*^9, 3.779375149100058*^9, 
   3.779375249950128*^9, 3.779375359709792*^9, 3.779457344809104*^9, 
   3.779457555488693*^9, 3.779457781523087*^9, 3.7794578475735064`*^9, 
   3.779457914065859*^9, 3.7794582536725063`*^9, 3.779458891734384*^9, 
   3.7794611771139393`*^9, 3.7794619324478397`*^9, 3.7794620711424828`*^9, 
   3.7794622528715887`*^9, 3.779462619336276*^9, 3.7794637755674133`*^9, 
   3.779464361062504*^9, 3.779464444456326*^9, 3.779464627573532*^9, 
   3.779464762227647*^9, 3.7796273262604647`*^9, 3.779715422406592*^9, 
   3.779958286806209*^9, 3.77995846917811*^9, 3.780068644605845*^9, 
   3.7801492714962587`*^9, 3.7801510734318333`*^9, 3.78015150752682*^9, 
   3.7801517534509077`*^9, 3.780151936893944*^9, 3.780152797499794*^9, 
   3.780152851844253*^9, 3.7801529985252943`*^9, 3.7801534016132727`*^9, 
   3.780153660796877*^9, 3.780209033610231*^9, 3.7802098022763443`*^9, 
   3.780210026629364*^9, 3.780210475251087*^9, 3.7802107974308863`*^9, 
   3.7802113250294*^9, 3.7802118640796003`*^9, 3.7802123347479277`*^9, 
   3.780331286043209*^9, 3.780392776036038*^9, 3.7803928755232277`*^9, 
   3.780396205739394*^9, 3.789978862191461*^9, 3.7899799465398827`*^9, 
   3.789980292172106*^9, 3.790694474728466*^9, 3.791098204296337*^9, 
   3.791098402953169*^9, 3.79413556393839*^9, 3.794135739475882*^9, 
   3.794135892354416*^9, 3.794136624976156*^9, 3.7941371898418818`*^9, 
   3.7941401360005417`*^9, 3.794995003620778*^9, 3.794996631348858*^9, 
   3.795258461703415*^9, 3.795272495102912*^9, 3.796288183230592*^9, 
   3.796289800436468*^9, 3.7962908884136963`*^9, 3.796292051560708*^9, 
   3.7962927178486443`*^9, 3.798966677138342*^9, 3.798966931740571*^9, 
   3.7989686738643847`*^9, 3.798968737931182*^9, 3.7989695856421947`*^9, 
   3.79896977572088*^9, 3.798970441663604*^9, 3.798972366328678*^9, 
   3.7989724259333057`*^9, 3.798979367301365*^9, 3.798979686284884*^9, 
   3.798980775106821*^9, 3.798985217960382*^9, {3.798985349451592*^9, 
   3.7989853610002413`*^9}, 3.798986446948839*^9, 3.7990515444432898`*^9, 
   3.799051782861823*^9, 3.799051814753734*^9, {3.7990519880746117`*^9, 
   3.7990520150771427`*^9}, 3.799052651267228*^9, 3.8000151908207417`*^9, 
   3.800015260757616*^9, 3.8000158209509573`*^9, 3.80001594140598*^9, 
   3.800016191471298*^9, 3.800020398417471*^9, 3.800020454000978*^9, 
   3.8000212347370234`*^9, 3.8000215370913563`*^9, 3.807429795874374*^9, 
   3.807429850991275*^9, 3.8074300735741043`*^9, {3.8074313598410587`*^9, 
   3.807431375713006*^9}, {3.807437367578147*^9, 3.807437380623522*^9}, 
   3.808558747039163*^9, 3.8085590850723457`*^9, 3.808559276491044*^9, 
   3.808561272315206*^9, 3.8085618839652767`*^9, 3.808565132189344*^9, 
   3.8085715023063383`*^9, 3.80857303057723*^9, 3.808584319932884*^9, 
   3.8085865542290497`*^9, 3.808623247532426*^9, 3.808625249823515*^9, 
   3.808626633746291*^9, 3.8086366862951403`*^9, 3.80863740313398*^9, 
   3.808638950221527*^9, 3.808639099429302*^9, 3.808639997616824*^9, 
   3.808641740866129*^9, 3.808643410098249*^9, 3.80889837316953*^9, 
   3.808898728020454*^9, 3.808899637551996*^9, 3.808903600443533*^9, 
   3.808911915328978*^9, 3.808914720944689*^9, 3.8089788666749887`*^9, 
   3.808981380044427*^9, 3.8089851259810667`*^9, 3.808985597027813*^9, 
   3.808987023620558*^9, 3.808987509140523*^9, 3.808988892398266*^9, 
   3.808990281715969*^9, 3.8090072900752707`*^9, 3.809089046225218*^9, 
   3.809089407985474*^9, 3.809153724738138*^9, 3.809154154833634*^9, 
   3.809182598401414*^9, 3.8091826407838306`*^9, 3.809185535954286*^9, 
   3.80918562068911*^9, 3.809187400577454*^9, 3.8091874397862997`*^9, 
   3.809236067294148*^9, 3.809236175141388*^9, 3.8092366987022533`*^9, 
   3.80923678332211*^9, 3.809237849293418*^9, 3.809238174528781*^9, 
   3.809239937754212*^9, 3.809240745809094*^9, 3.8092408808841133`*^9, 
   3.809251460838093*^9, 3.809251537076236*^9, 3.809252617857175*^9, 
   3.8092526942131357`*^9, 3.809253502235713*^9, 3.809253580464023*^9, 
   3.809254183229504*^9, 3.8092542602412567`*^9, 3.809353287156096*^9, 
   3.8094139184354486`*^9, 3.809414068740273*^9, 3.809414820771596*^9, 
   3.80941490591676*^9, 3.8094150215421*^9, 3.8095054049975233`*^9, 
   3.809505577140432*^9, 3.8095098795614223`*^9, 3.809510003720724*^9, 
   3.8095221256629887`*^9, 3.8097645009690237`*^9, 3.811399297543708*^9, 
   3.811401192107918*^9, 3.811401290092586*^9, 3.811401811101776*^9, 
   3.811401966787201*^9, 3.811402528950013*^9, 3.8114027330298977`*^9, 
   3.811403004634109*^9, 3.811403103091092*^9, 3.811404529223323*^9, 
   3.811405397714957*^9, 3.811406569139577*^9, 3.811406924774467*^9, 
   3.811407051014575*^9, 3.811416117782441*^9, 3.8114161951552057`*^9, 
   3.811573756619639*^9, 3.811573942130911*^9},
 CellLabel->
  "During evaluation of \
In[60]:=",ExpressionUUID->"3f97737b-8f49-4279-9e25-ff946015437c"],

Cell[BoxData[
 InterpretationBox[
  RowBox[{"\<\"Max value of Peclet in first generation of an acinus: \"\>", 
   "\[InvisibleSpace]", "2.204845280573723`"}],
  SequenceForm[
  "Max value of Peclet in first generation of an acinus: ", 2.204845280573723],
  Editable->False]], "Print",
 CellChangeTimes->{
  3.778675180044673*^9, 3.778675265963372*^9, 3.778676429229846*^9, {
   3.77877143337234*^9, 3.7787714608769207`*^9}, 3.778818811624646*^9, 
   3.778818864509145*^9, 3.77881902174339*^9, 3.778822891167714*^9, 
   3.7788285416498947`*^9, 3.778828962535222*^9, 3.778829644631662*^9, 
   3.778829965627542*^9, 3.778830730431576*^9, 3.77883111374881*^9, 
   3.778831215573395*^9, 3.778831334686676*^9, {3.7788315228174267`*^9, 
   3.778831549364612*^9}, 3.778833291035236*^9, 3.778833604164733*^9, 
   3.778833669782022*^9, 3.7788339356479797`*^9, 3.7788340751080112`*^9, 
   3.7788344188357267`*^9, 3.778848899995873*^9, {3.7788503103525457`*^9, 
   3.778850330712213*^9}, 3.7788504287559566`*^9, 3.778851438824601*^9, 
   3.7788528122465487`*^9, {3.778853607726639*^9, 3.778853625342255*^9}, 
   3.778857239634761*^9, 3.778857820317401*^9, 3.778913900164747*^9, 
   3.7789139567939796`*^9, 3.7789147506745253`*^9, 3.7789178758356647`*^9, 
   3.7789183462893353`*^9, 3.778919337153832*^9, 3.778920584535157*^9, 
   3.7789206680845747`*^9, 3.778921139698225*^9, 3.778921217131138*^9, 
   3.778921951973778*^9, 3.77892202230031*^9, 3.778922135697674*^9, 
   3.778923711095745*^9, 3.778937548623509*^9, 3.77893951653298*^9, 
   3.779004640477788*^9, 3.7790063786064987`*^9, 3.7790147754828663`*^9, 
   3.779024623966031*^9, 3.779024820340044*^9, 3.779027205988006*^9, 
   3.779028321096284*^9, 3.779093404747366*^9, 3.779097215487623*^9, 
   3.779097279158523*^9, 3.779097313964559*^9, 3.7790975611759443`*^9, 
   3.779108054156145*^9, 3.779108315819302*^9, 3.7791088581254*^9, 
   3.779112135222416*^9, 3.7791141806908703`*^9, 3.779115231428652*^9, 
   3.779115339482106*^9, 3.779116670673472*^9, 3.779117045386882*^9, {
   3.779117375073195*^9, 3.7791173852113113`*^9}, 3.7791174556740294`*^9, 
   3.779118591663685*^9, {3.779118658701296*^9, 3.779118687691534*^9}, 
   3.779118851565338*^9, 3.7791656653137417`*^9, 3.779165696134974*^9, 
   3.7791727828229427`*^9, 3.779173339506016*^9, 3.779173525441625*^9, 
   3.779173903457304*^9, 3.7791739863775578`*^9, 3.779175152123209*^9, 
   3.77917603253898*^9, 3.779176654037847*^9, 3.779176771723143*^9, 
   3.779177342574319*^9, 3.779177739626671*^9, 3.779178367249402*^9, 
   3.7791787818324957`*^9, 3.779178862213282*^9, 3.779179117656067*^9, 
   3.7791796679769697`*^9, 3.77917979162965*^9, 3.77918049366932*^9, 
   3.7791806128407927`*^9, 3.779180749707946*^9, 3.7793434741896553`*^9, 
   3.779355856887219*^9, 3.779355909346611*^9, 3.7793559748895197`*^9, 
   3.779374317528797*^9, 3.779374846937496*^9, 3.779375149100058*^9, 
   3.779375249950128*^9, 3.779375359709792*^9, 3.779457344809104*^9, 
   3.779457555488693*^9, 3.779457781523087*^9, 3.7794578475735064`*^9, 
   3.779457914065859*^9, 3.7794582536725063`*^9, 3.779458891734384*^9, 
   3.7794611771139393`*^9, 3.7794619324478397`*^9, 3.7794620711424828`*^9, 
   3.7794622528715887`*^9, 3.779462619336276*^9, 3.7794637755674133`*^9, 
   3.779464361062504*^9, 3.779464444456326*^9, 3.779464627573532*^9, 
   3.779464762227647*^9, 3.7796273262604647`*^9, 3.779715422406592*^9, 
   3.779958286806209*^9, 3.77995846917811*^9, 3.780068644605845*^9, 
   3.7801492714962587`*^9, 3.7801510734318333`*^9, 3.78015150752682*^9, 
   3.7801517534509077`*^9, 3.780151936893944*^9, 3.780152797499794*^9, 
   3.780152851844253*^9, 3.7801529985252943`*^9, 3.7801534016132727`*^9, 
   3.780153660796877*^9, 3.780209033610231*^9, 3.7802098022763443`*^9, 
   3.780210026629364*^9, 3.780210475251087*^9, 3.7802107974308863`*^9, 
   3.7802113250294*^9, 3.7802118640796003`*^9, 3.7802123347479277`*^9, 
   3.780331286043209*^9, 3.780392776036038*^9, 3.7803928755232277`*^9, 
   3.780396205739394*^9, 3.789978862191461*^9, 3.7899799465398827`*^9, 
   3.789980292172106*^9, 3.790694474728466*^9, 3.791098204296337*^9, 
   3.791098402953169*^9, 3.79413556393839*^9, 3.794135739475882*^9, 
   3.794135892354416*^9, 3.794136624976156*^9, 3.7941371898418818`*^9, 
   3.7941401360005417`*^9, 3.794995003620778*^9, 3.794996631348858*^9, 
   3.795258461703415*^9, 3.795272495102912*^9, 3.796288183230592*^9, 
   3.796289800436468*^9, 3.7962908884136963`*^9, 3.796292051560708*^9, 
   3.7962927178486443`*^9, 3.798966677138342*^9, 3.798966931740571*^9, 
   3.7989686738643847`*^9, 3.798968737931182*^9, 3.7989695856421947`*^9, 
   3.79896977572088*^9, 3.798970441663604*^9, 3.798972366328678*^9, 
   3.7989724259333057`*^9, 3.798979367301365*^9, 3.798979686284884*^9, 
   3.798980775106821*^9, 3.798985217960382*^9, {3.798985349451592*^9, 
   3.7989853610002413`*^9}, 3.798986446948839*^9, 3.7990515444432898`*^9, 
   3.799051782861823*^9, 3.799051814753734*^9, {3.7990519880746117`*^9, 
   3.7990520150771427`*^9}, 3.799052651267228*^9, 3.8000151908207417`*^9, 
   3.800015260757616*^9, 3.8000158209509573`*^9, 3.80001594140598*^9, 
   3.800016191471298*^9, 3.800020398417471*^9, 3.800020454000978*^9, 
   3.8000212347370234`*^9, 3.8000215370913563`*^9, 3.807429795874374*^9, 
   3.807429850991275*^9, 3.8074300735741043`*^9, {3.8074313598410587`*^9, 
   3.807431375713006*^9}, {3.807437367578147*^9, 3.807437380623522*^9}, 
   3.808558747039163*^9, 3.8085590850723457`*^9, 3.808559276491044*^9, 
   3.808561272315206*^9, 3.8085618839652767`*^9, 3.808565132189344*^9, 
   3.8085715023063383`*^9, 3.80857303057723*^9, 3.808584319932884*^9, 
   3.8085865542290497`*^9, 3.808623247532426*^9, 3.808625249823515*^9, 
   3.808626633746291*^9, 3.8086366862951403`*^9, 3.80863740313398*^9, 
   3.808638950221527*^9, 3.808639099429302*^9, 3.808639997616824*^9, 
   3.808641740866129*^9, 3.808643410098249*^9, 3.80889837316953*^9, 
   3.808898728020454*^9, 3.808899637551996*^9, 3.808903600443533*^9, 
   3.808911915328978*^9, 3.808914720944689*^9, 3.8089788666749887`*^9, 
   3.808981380044427*^9, 3.8089851259810667`*^9, 3.808985597027813*^9, 
   3.808987023620558*^9, 3.808987509140523*^9, 3.808988892398266*^9, 
   3.808990281715969*^9, 3.8090072900752707`*^9, 3.809089046225218*^9, 
   3.809089407985474*^9, 3.809153724738138*^9, 3.809154154833634*^9, 
   3.809182598401414*^9, 3.8091826407838306`*^9, 3.809185535954286*^9, 
   3.80918562068911*^9, 3.809187400577454*^9, 3.8091874397862997`*^9, 
   3.809236067294148*^9, 3.809236175141388*^9, 3.8092366987022533`*^9, 
   3.80923678332211*^9, 3.809237849293418*^9, 3.809238174528781*^9, 
   3.809239937754212*^9, 3.809240745809094*^9, 3.8092408808841133`*^9, 
   3.809251460838093*^9, 3.809251537076236*^9, 3.809252617857175*^9, 
   3.8092526942131357`*^9, 3.809253502235713*^9, 3.809253580464023*^9, 
   3.809254183229504*^9, 3.8092542602412567`*^9, 3.809353287156096*^9, 
   3.8094139184354486`*^9, 3.809414068740273*^9, 3.809414820771596*^9, 
   3.80941490591676*^9, 3.8094150215421*^9, 3.8095054049975233`*^9, 
   3.809505577140432*^9, 3.8095098795614223`*^9, 3.809510003720724*^9, 
   3.8095221256629887`*^9, 3.8097645009690237`*^9, 3.811399297543708*^9, 
   3.811401192107918*^9, 3.811401290092586*^9, 3.811401811101776*^9, 
   3.811401966787201*^9, 3.811402528950013*^9, 3.8114027330298977`*^9, 
   3.811403004634109*^9, 3.811403103091092*^9, 3.811404529223323*^9, 
   3.811405397714957*^9, 3.811406569139577*^9, 3.811406924774467*^9, 
   3.811407051014575*^9, 3.811416117782441*^9, 3.8114161951552057`*^9, 
   3.811573756619639*^9, 3.8115739421406097`*^9},
 CellLabel->
  "During evaluation of \
In[60]:=",ExpressionUUID->"1d15a4c6-9457-4c17-bfd2-9805141a6214"],

Cell[BoxData[
 InterpretationBox[
  RowBox[{"\<\"Total resistance of the simulated (sub)tree divided by the \
reference resistance : \"\>", "\[InvisibleSpace]", "34.266157426995036`"}],
  SequenceForm[
  "Total resistance of the simulated (sub)tree divided by the reference \
resistance : ", 34.266157426995036`],
  Editable->False]], "Print",
 CellChangeTimes->{
  3.778675180044673*^9, 3.778675265963372*^9, 3.778676429229846*^9, {
   3.77877143337234*^9, 3.7787714608769207`*^9}, 3.778818811624646*^9, 
   3.778818864509145*^9, 3.77881902174339*^9, 3.778822891167714*^9, 
   3.7788285416498947`*^9, 3.778828962535222*^9, 3.778829644631662*^9, 
   3.778829965627542*^9, 3.778830730431576*^9, 3.77883111374881*^9, 
   3.778831215573395*^9, 3.778831334686676*^9, {3.7788315228174267`*^9, 
   3.778831549364612*^9}, 3.778833291035236*^9, 3.778833604164733*^9, 
   3.778833669782022*^9, 3.7788339356479797`*^9, 3.7788340751080112`*^9, 
   3.7788344188357267`*^9, 3.778848899995873*^9, {3.7788503103525457`*^9, 
   3.778850330712213*^9}, 3.7788504287559566`*^9, 3.778851438824601*^9, 
   3.7788528122465487`*^9, {3.778853607726639*^9, 3.778853625342255*^9}, 
   3.778857239634761*^9, 3.778857820317401*^9, 3.778913900164747*^9, 
   3.7789139567939796`*^9, 3.7789147506745253`*^9, 3.7789178758356647`*^9, 
   3.7789183462893353`*^9, 3.778919337153832*^9, 3.778920584535157*^9, 
   3.7789206680845747`*^9, 3.778921139698225*^9, 3.778921217131138*^9, 
   3.778921951973778*^9, 3.77892202230031*^9, 3.778922135697674*^9, 
   3.778923711095745*^9, 3.778937548623509*^9, 3.77893951653298*^9, 
   3.779004640477788*^9, 3.7790063786064987`*^9, 3.7790147754828663`*^9, 
   3.779024623966031*^9, 3.779024820340044*^9, 3.779027205988006*^9, 
   3.779028321096284*^9, 3.779093404747366*^9, 3.779097215487623*^9, 
   3.779097279158523*^9, 3.779097313964559*^9, 3.7790975611759443`*^9, 
   3.779108054156145*^9, 3.779108315819302*^9, 3.7791088581254*^9, 
   3.779112135222416*^9, 3.7791141806908703`*^9, 3.779115231428652*^9, 
   3.779115339482106*^9, 3.779116670673472*^9, 3.779117045386882*^9, {
   3.779117375073195*^9, 3.7791173852113113`*^9}, 3.7791174556740294`*^9, 
   3.779118591663685*^9, {3.779118658701296*^9, 3.779118687691534*^9}, 
   3.779118851565338*^9, 3.7791656653137417`*^9, 3.779165696134974*^9, 
   3.7791727828229427`*^9, 3.779173339506016*^9, 3.779173525441625*^9, 
   3.779173903457304*^9, 3.7791739863775578`*^9, 3.779175152123209*^9, 
   3.77917603253898*^9, 3.779176654037847*^9, 3.779176771723143*^9, 
   3.779177342574319*^9, 3.779177739626671*^9, 3.779178367249402*^9, 
   3.7791787818324957`*^9, 3.779178862213282*^9, 3.779179117656067*^9, 
   3.7791796679769697`*^9, 3.77917979162965*^9, 3.77918049366932*^9, 
   3.7791806128407927`*^9, 3.779180749707946*^9, 3.7793434741896553`*^9, 
   3.779355856887219*^9, 3.779355909346611*^9, 3.7793559748895197`*^9, 
   3.779374317528797*^9, 3.779374846937496*^9, 3.779375149100058*^9, 
   3.779375249950128*^9, 3.779375359709792*^9, 3.779457344809104*^9, 
   3.779457555488693*^9, 3.779457781523087*^9, 3.7794578475735064`*^9, 
   3.779457914065859*^9, 3.7794582536725063`*^9, 3.779458891734384*^9, 
   3.7794611771139393`*^9, 3.7794619324478397`*^9, 3.7794620711424828`*^9, 
   3.7794622528715887`*^9, 3.779462619336276*^9, 3.7794637755674133`*^9, 
   3.779464361062504*^9, 3.779464444456326*^9, 3.779464627573532*^9, 
   3.779464762227647*^9, 3.7796273262604647`*^9, 3.779715422406592*^9, 
   3.779958286806209*^9, 3.77995846917811*^9, 3.780068644605845*^9, 
   3.7801492714962587`*^9, 3.7801510734318333`*^9, 3.78015150752682*^9, 
   3.7801517534509077`*^9, 3.780151936893944*^9, 3.780152797499794*^9, 
   3.780152851844253*^9, 3.7801529985252943`*^9, 3.7801534016132727`*^9, 
   3.780153660796877*^9, 3.780209033610231*^9, 3.7802098022763443`*^9, 
   3.780210026629364*^9, 3.780210475251087*^9, 3.7802107974308863`*^9, 
   3.7802113250294*^9, 3.7802118640796003`*^9, 3.7802123347479277`*^9, 
   3.780331286043209*^9, 3.780392776036038*^9, 3.7803928755232277`*^9, 
   3.780396205739394*^9, 3.789978862191461*^9, 3.7899799465398827`*^9, 
   3.789980292172106*^9, 3.790694474728466*^9, 3.791098204296337*^9, 
   3.791098402953169*^9, 3.79413556393839*^9, 3.794135739475882*^9, 
   3.794135892354416*^9, 3.794136624976156*^9, 3.7941371898418818`*^9, 
   3.7941401360005417`*^9, 3.794995003620778*^9, 3.794996631348858*^9, 
   3.795258461703415*^9, 3.795272495102912*^9, 3.796288183230592*^9, 
   3.796289800436468*^9, 3.7962908884136963`*^9, 3.796292051560708*^9, 
   3.7962927178486443`*^9, 3.798966677138342*^9, 3.798966931740571*^9, 
   3.7989686738643847`*^9, 3.798968737931182*^9, 3.7989695856421947`*^9, 
   3.79896977572088*^9, 3.798970441663604*^9, 3.798972366328678*^9, 
   3.7989724259333057`*^9, 3.798979367301365*^9, 3.798979686284884*^9, 
   3.798980775106821*^9, 3.798985217960382*^9, {3.798985349451592*^9, 
   3.7989853610002413`*^9}, 3.798986446948839*^9, 3.7990515444432898`*^9, 
   3.799051782861823*^9, 3.799051814753734*^9, {3.7990519880746117`*^9, 
   3.7990520150771427`*^9}, 3.799052651267228*^9, 3.8000151908207417`*^9, 
   3.800015260757616*^9, 3.8000158209509573`*^9, 3.80001594140598*^9, 
   3.800016191471298*^9, 3.800020398417471*^9, 3.800020454000978*^9, 
   3.8000212347370234`*^9, 3.8000215370913563`*^9, 3.807429795874374*^9, 
   3.807429850991275*^9, 3.8074300735741043`*^9, {3.8074313598410587`*^9, 
   3.807431375713006*^9}, {3.807437367578147*^9, 3.807437380623522*^9}, 
   3.808558747039163*^9, 3.8085590850723457`*^9, 3.808559276491044*^9, 
   3.808561272315206*^9, 3.8085618839652767`*^9, 3.808565132189344*^9, 
   3.8085715023063383`*^9, 3.80857303057723*^9, 3.808584319932884*^9, 
   3.8085865542290497`*^9, 3.808623247532426*^9, 3.808625249823515*^9, 
   3.808626633746291*^9, 3.8086366862951403`*^9, 3.80863740313398*^9, 
   3.808638950221527*^9, 3.808639099429302*^9, 3.808639997616824*^9, 
   3.808641740866129*^9, 3.808643410098249*^9, 3.80889837316953*^9, 
   3.808898728020454*^9, 3.808899637551996*^9, 3.808903600443533*^9, 
   3.808911915328978*^9, 3.808914720944689*^9, 3.8089788666749887`*^9, 
   3.808981380044427*^9, 3.8089851259810667`*^9, 3.808985597027813*^9, 
   3.808987023620558*^9, 3.808987509140523*^9, 3.808988892398266*^9, 
   3.808990281715969*^9, 3.8090072900752707`*^9, 3.809089046225218*^9, 
   3.809089407985474*^9, 3.809153724738138*^9, 3.809154154833634*^9, 
   3.809182598401414*^9, 3.8091826407838306`*^9, 3.809185535954286*^9, 
   3.80918562068911*^9, 3.809187400577454*^9, 3.8091874397862997`*^9, 
   3.809236067294148*^9, 3.809236175141388*^9, 3.8092366987022533`*^9, 
   3.80923678332211*^9, 3.809237849293418*^9, 3.809238174528781*^9, 
   3.809239937754212*^9, 3.809240745809094*^9, 3.8092408808841133`*^9, 
   3.809251460838093*^9, 3.809251537076236*^9, 3.809252617857175*^9, 
   3.8092526942131357`*^9, 3.809253502235713*^9, 3.809253580464023*^9, 
   3.809254183229504*^9, 3.8092542602412567`*^9, 3.809353287156096*^9, 
   3.8094139184354486`*^9, 3.809414068740273*^9, 3.809414820771596*^9, 
   3.80941490591676*^9, 3.8094150215421*^9, 3.8095054049975233`*^9, 
   3.809505577140432*^9, 3.8095098795614223`*^9, 3.809510003720724*^9, 
   3.8095221256629887`*^9, 3.8097645009690237`*^9, 3.811399297543708*^9, 
   3.811401192107918*^9, 3.811401290092586*^9, 3.811401811101776*^9, 
   3.811401966787201*^9, 3.811402528950013*^9, 3.8114027330298977`*^9, 
   3.811403004634109*^9, 3.811403103091092*^9, 3.811404529223323*^9, 
   3.811405397714957*^9, 3.811406569139577*^9, 3.811406924774467*^9, 
   3.811407051014575*^9, 3.811416117782441*^9, 3.8114161951552057`*^9, 
   3.811573756619639*^9, 3.811573942144629*^9},
 CellLabel->
  "During evaluation of \
In[60]:=",ExpressionUUID->"63d6f8d2-ac7c-43e4-812e-e6adf5a76df3"],

Cell[BoxData[
 InterpretationBox[
  RowBox[{"\<\"Check of the convergence (should be smaller than 0.001): \"\>",
    "\[InvisibleSpace]", 
   RowBox[{"-", "7.774848430424512`*^-6"}]}],
  SequenceForm[
  "Check of the convergence (should be smaller than 0.001): ", \
-7.774848430424512*^-6],
  Editable->False]], "Print",
 CellChangeTimes->{
  3.778675180044673*^9, 3.778675265963372*^9, 3.778676429229846*^9, {
   3.77877143337234*^9, 3.7787714608769207`*^9}, 3.778818811624646*^9, 
   3.778818864509145*^9, 3.77881902174339*^9, 3.778822891167714*^9, 
   3.7788285416498947`*^9, 3.778828962535222*^9, 3.778829644631662*^9, 
   3.778829965627542*^9, 3.778830730431576*^9, 3.77883111374881*^9, 
   3.778831215573395*^9, 3.778831334686676*^9, {3.7788315228174267`*^9, 
   3.778831549364612*^9}, 3.778833291035236*^9, 3.778833604164733*^9, 
   3.778833669782022*^9, 3.7788339356479797`*^9, 3.7788340751080112`*^9, 
   3.7788344188357267`*^9, 3.778848899995873*^9, {3.7788503103525457`*^9, 
   3.778850330712213*^9}, 3.7788504287559566`*^9, 3.778851438824601*^9, 
   3.7788528122465487`*^9, {3.778853607726639*^9, 3.778853625342255*^9}, 
   3.778857239634761*^9, 3.778857820317401*^9, 3.778913900164747*^9, 
   3.7789139567939796`*^9, 3.7789147506745253`*^9, 3.7789178758356647`*^9, 
   3.7789183462893353`*^9, 3.778919337153832*^9, 3.778920584535157*^9, 
   3.7789206680845747`*^9, 3.778921139698225*^9, 3.778921217131138*^9, 
   3.778921951973778*^9, 3.77892202230031*^9, 3.778922135697674*^9, 
   3.778923711095745*^9, 3.778937548623509*^9, 3.77893951653298*^9, 
   3.779004640477788*^9, 3.7790063786064987`*^9, 3.7790147754828663`*^9, 
   3.779024623966031*^9, 3.779024820340044*^9, 3.779027205988006*^9, 
   3.779028321096284*^9, 3.779093404747366*^9, 3.779097215487623*^9, 
   3.779097279158523*^9, 3.779097313964559*^9, 3.7790975611759443`*^9, 
   3.779108054156145*^9, 3.779108315819302*^9, 3.7791088581254*^9, 
   3.779112135222416*^9, 3.7791141806908703`*^9, 3.779115231428652*^9, 
   3.779115339482106*^9, 3.779116670673472*^9, 3.779117045386882*^9, {
   3.779117375073195*^9, 3.7791173852113113`*^9}, 3.7791174556740294`*^9, 
   3.779118591663685*^9, {3.779118658701296*^9, 3.779118687691534*^9}, 
   3.779118851565338*^9, 3.7791656653137417`*^9, 3.779165696134974*^9, 
   3.7791727828229427`*^9, 3.779173339506016*^9, 3.779173525441625*^9, 
   3.779173903457304*^9, 3.7791739863775578`*^9, 3.779175152123209*^9, 
   3.77917603253898*^9, 3.779176654037847*^9, 3.779176771723143*^9, 
   3.779177342574319*^9, 3.779177739626671*^9, 3.779178367249402*^9, 
   3.7791787818324957`*^9, 3.779178862213282*^9, 3.779179117656067*^9, 
   3.7791796679769697`*^9, 3.77917979162965*^9, 3.77918049366932*^9, 
   3.7791806128407927`*^9, 3.779180749707946*^9, 3.7793434741896553`*^9, 
   3.779355856887219*^9, 3.779355909346611*^9, 3.7793559748895197`*^9, 
   3.779374317528797*^9, 3.779374846937496*^9, 3.779375149100058*^9, 
   3.779375249950128*^9, 3.779375359709792*^9, 3.779457344809104*^9, 
   3.779457555488693*^9, 3.779457781523087*^9, 3.7794578475735064`*^9, 
   3.779457914065859*^9, 3.7794582536725063`*^9, 3.779458891734384*^9, 
   3.7794611771139393`*^9, 3.7794619324478397`*^9, 3.7794620711424828`*^9, 
   3.7794622528715887`*^9, 3.779462619336276*^9, 3.7794637755674133`*^9, 
   3.779464361062504*^9, 3.779464444456326*^9, 3.779464627573532*^9, 
   3.779464762227647*^9, 3.7796273262604647`*^9, 3.779715422406592*^9, 
   3.779958286806209*^9, 3.77995846917811*^9, 3.780068644605845*^9, 
   3.7801492714962587`*^9, 3.7801510734318333`*^9, 3.78015150752682*^9, 
   3.7801517534509077`*^9, 3.780151936893944*^9, 3.780152797499794*^9, 
   3.780152851844253*^9, 3.7801529985252943`*^9, 3.7801534016132727`*^9, 
   3.780153660796877*^9, 3.780209033610231*^9, 3.7802098022763443`*^9, 
   3.780210026629364*^9, 3.780210475251087*^9, 3.7802107974308863`*^9, 
   3.7802113250294*^9, 3.7802118640796003`*^9, 3.7802123347479277`*^9, 
   3.780331286043209*^9, 3.780392776036038*^9, 3.7803928755232277`*^9, 
   3.780396205739394*^9, 3.789978862191461*^9, 3.7899799465398827`*^9, 
   3.789980292172106*^9, 3.790694474728466*^9, 3.791098204296337*^9, 
   3.791098402953169*^9, 3.79413556393839*^9, 3.794135739475882*^9, 
   3.794135892354416*^9, 3.794136624976156*^9, 3.7941371898418818`*^9, 
   3.7941401360005417`*^9, 3.794995003620778*^9, 3.794996631348858*^9, 
   3.795258461703415*^9, 3.795272495102912*^9, 3.796288183230592*^9, 
   3.796289800436468*^9, 3.7962908884136963`*^9, 3.796292051560708*^9, 
   3.7962927178486443`*^9, 3.798966677138342*^9, 3.798966931740571*^9, 
   3.7989686738643847`*^9, 3.798968737931182*^9, 3.7989695856421947`*^9, 
   3.79896977572088*^9, 3.798970441663604*^9, 3.798972366328678*^9, 
   3.7989724259333057`*^9, 3.798979367301365*^9, 3.798979686284884*^9, 
   3.798980775106821*^9, 3.798985217960382*^9, {3.798985349451592*^9, 
   3.7989853610002413`*^9}, 3.798986446948839*^9, 3.7990515444432898`*^9, 
   3.799051782861823*^9, 3.799051814753734*^9, {3.7990519880746117`*^9, 
   3.7990520150771427`*^9}, 3.799052651267228*^9, 3.8000151908207417`*^9, 
   3.800015260757616*^9, 3.8000158209509573`*^9, 3.80001594140598*^9, 
   3.800016191471298*^9, 3.800020398417471*^9, 3.800020454000978*^9, 
   3.8000212347370234`*^9, 3.8000215370913563`*^9, 3.807429795874374*^9, 
   3.807429850991275*^9, 3.8074300735741043`*^9, {3.8074313598410587`*^9, 
   3.807431375713006*^9}, {3.807437367578147*^9, 3.807437380623522*^9}, 
   3.808558747039163*^9, 3.8085590850723457`*^9, 3.808559276491044*^9, 
   3.808561272315206*^9, 3.8085618839652767`*^9, 3.808565132189344*^9, 
   3.8085715023063383`*^9, 3.80857303057723*^9, 3.808584319932884*^9, 
   3.8085865542290497`*^9, 3.808623247532426*^9, 3.808625249823515*^9, 
   3.808626633746291*^9, 3.8086366862951403`*^9, 3.80863740313398*^9, 
   3.808638950221527*^9, 3.808639099429302*^9, 3.808639997616824*^9, 
   3.808641740866129*^9, 3.808643410098249*^9, 3.80889837316953*^9, 
   3.808898728020454*^9, 3.808899637551996*^9, 3.808903600443533*^9, 
   3.808911915328978*^9, 3.808914720944689*^9, 3.8089788666749887`*^9, 
   3.808981380044427*^9, 3.8089851259810667`*^9, 3.808985597027813*^9, 
   3.808987023620558*^9, 3.808987509140523*^9, 3.808988892398266*^9, 
   3.808990281715969*^9, 3.8090072900752707`*^9, 3.809089046225218*^9, 
   3.809089407985474*^9, 3.809153724738138*^9, 3.809154154833634*^9, 
   3.809182598401414*^9, 3.8091826407838306`*^9, 3.809185535954286*^9, 
   3.80918562068911*^9, 3.809187400577454*^9, 3.8091874397862997`*^9, 
   3.809236067294148*^9, 3.809236175141388*^9, 3.8092366987022533`*^9, 
   3.80923678332211*^9, 3.809237849293418*^9, 3.809238174528781*^9, 
   3.809239937754212*^9, 3.809240745809094*^9, 3.8092408808841133`*^9, 
   3.809251460838093*^9, 3.809251537076236*^9, 3.809252617857175*^9, 
   3.8092526942131357`*^9, 3.809253502235713*^9, 3.809253580464023*^9, 
   3.809254183229504*^9, 3.8092542602412567`*^9, 3.809353287156096*^9, 
   3.8094139184354486`*^9, 3.809414068740273*^9, 3.809414820771596*^9, 
   3.80941490591676*^9, 3.8094150215421*^9, 3.8095054049975233`*^9, 
   3.809505577140432*^9, 3.8095098795614223`*^9, 3.809510003720724*^9, 
   3.8095221256629887`*^9, 3.8097645009690237`*^9, 3.811399297543708*^9, 
   3.811401192107918*^9, 3.811401290092586*^9, 3.811401811101776*^9, 
   3.811401966787201*^9, 3.811402528950013*^9, 3.8114027330298977`*^9, 
   3.811403004634109*^9, 3.811403103091092*^9, 3.811404529223323*^9, 
   3.811405397714957*^9, 3.811406569139577*^9, 3.811406924774467*^9, 
   3.811407051014575*^9, 3.811416117782441*^9, 3.8114161951552057`*^9, 
   3.811573756619639*^9, 3.811573942147575*^9},
 CellLabel->
  "During evaluation of \
In[60]:=",ExpressionUUID->"b9e4fa33-462e-4547-bf71-7fc0718737fa"],

Cell[BoxData[
 InterpretationBox[
  RowBox[{"\<\"Check of mass conservation (should be equal to 1): \"\>", 
   "\[InvisibleSpace]", "1.0000000000000007`"}],
  SequenceForm[
  "Check of mass conservation (should be equal to 1): ", 1.0000000000000007`],
  
  Editable->False]], "Print",
 CellChangeTimes->{
  3.778675180044673*^9, 3.778675265963372*^9, 3.778676429229846*^9, {
   3.77877143337234*^9, 3.7787714608769207`*^9}, 3.778818811624646*^9, 
   3.778818864509145*^9, 3.77881902174339*^9, 3.778822891167714*^9, 
   3.7788285416498947`*^9, 3.778828962535222*^9, 3.778829644631662*^9, 
   3.778829965627542*^9, 3.778830730431576*^9, 3.77883111374881*^9, 
   3.778831215573395*^9, 3.778831334686676*^9, {3.7788315228174267`*^9, 
   3.778831549364612*^9}, 3.778833291035236*^9, 3.778833604164733*^9, 
   3.778833669782022*^9, 3.7788339356479797`*^9, 3.7788340751080112`*^9, 
   3.7788344188357267`*^9, 3.778848899995873*^9, {3.7788503103525457`*^9, 
   3.778850330712213*^9}, 3.7788504287559566`*^9, 3.778851438824601*^9, 
   3.7788528122465487`*^9, {3.778853607726639*^9, 3.778853625342255*^9}, 
   3.778857239634761*^9, 3.778857820317401*^9, 3.778913900164747*^9, 
   3.7789139567939796`*^9, 3.7789147506745253`*^9, 3.7789178758356647`*^9, 
   3.7789183462893353`*^9, 3.778919337153832*^9, 3.778920584535157*^9, 
   3.7789206680845747`*^9, 3.778921139698225*^9, 3.778921217131138*^9, 
   3.778921951973778*^9, 3.77892202230031*^9, 3.778922135697674*^9, 
   3.778923711095745*^9, 3.778937548623509*^9, 3.77893951653298*^9, 
   3.779004640477788*^9, 3.7790063786064987`*^9, 3.7790147754828663`*^9, 
   3.779024623966031*^9, 3.779024820340044*^9, 3.779027205988006*^9, 
   3.779028321096284*^9, 3.779093404747366*^9, 3.779097215487623*^9, 
   3.779097279158523*^9, 3.779097313964559*^9, 3.7790975611759443`*^9, 
   3.779108054156145*^9, 3.779108315819302*^9, 3.7791088581254*^9, 
   3.779112135222416*^9, 3.7791141806908703`*^9, 3.779115231428652*^9, 
   3.779115339482106*^9, 3.779116670673472*^9, 3.779117045386882*^9, {
   3.779117375073195*^9, 3.7791173852113113`*^9}, 3.7791174556740294`*^9, 
   3.779118591663685*^9, {3.779118658701296*^9, 3.779118687691534*^9}, 
   3.779118851565338*^9, 3.7791656653137417`*^9, 3.779165696134974*^9, 
   3.7791727828229427`*^9, 3.779173339506016*^9, 3.779173525441625*^9, 
   3.779173903457304*^9, 3.7791739863775578`*^9, 3.779175152123209*^9, 
   3.77917603253898*^9, 3.779176654037847*^9, 3.779176771723143*^9, 
   3.779177342574319*^9, 3.779177739626671*^9, 3.779178367249402*^9, 
   3.7791787818324957`*^9, 3.779178862213282*^9, 3.779179117656067*^9, 
   3.7791796679769697`*^9, 3.77917979162965*^9, 3.77918049366932*^9, 
   3.7791806128407927`*^9, 3.779180749707946*^9, 3.7793434741896553`*^9, 
   3.779355856887219*^9, 3.779355909346611*^9, 3.7793559748895197`*^9, 
   3.779374317528797*^9, 3.779374846937496*^9, 3.779375149100058*^9, 
   3.779375249950128*^9, 3.779375359709792*^9, 3.779457344809104*^9, 
   3.779457555488693*^9, 3.779457781523087*^9, 3.7794578475735064`*^9, 
   3.779457914065859*^9, 3.7794582536725063`*^9, 3.779458891734384*^9, 
   3.7794611771139393`*^9, 3.7794619324478397`*^9, 3.7794620711424828`*^9, 
   3.7794622528715887`*^9, 3.779462619336276*^9, 3.7794637755674133`*^9, 
   3.779464361062504*^9, 3.779464444456326*^9, 3.779464627573532*^9, 
   3.779464762227647*^9, 3.7796273262604647`*^9, 3.779715422406592*^9, 
   3.779958286806209*^9, 3.77995846917811*^9, 3.780068644605845*^9, 
   3.7801492714962587`*^9, 3.7801510734318333`*^9, 3.78015150752682*^9, 
   3.7801517534509077`*^9, 3.780151936893944*^9, 3.780152797499794*^9, 
   3.780152851844253*^9, 3.7801529985252943`*^9, 3.7801534016132727`*^9, 
   3.780153660796877*^9, 3.780209033610231*^9, 3.7802098022763443`*^9, 
   3.780210026629364*^9, 3.780210475251087*^9, 3.7802107974308863`*^9, 
   3.7802113250294*^9, 3.7802118640796003`*^9, 3.7802123347479277`*^9, 
   3.780331286043209*^9, 3.780392776036038*^9, 3.7803928755232277`*^9, 
   3.780396205739394*^9, 3.789978862191461*^9, 3.7899799465398827`*^9, 
   3.789980292172106*^9, 3.790694474728466*^9, 3.791098204296337*^9, 
   3.791098402953169*^9, 3.79413556393839*^9, 3.794135739475882*^9, 
   3.794135892354416*^9, 3.794136624976156*^9, 3.7941371898418818`*^9, 
   3.7941401360005417`*^9, 3.794995003620778*^9, 3.794996631348858*^9, 
   3.795258461703415*^9, 3.795272495102912*^9, 3.796288183230592*^9, 
   3.796289800436468*^9, 3.7962908884136963`*^9, 3.796292051560708*^9, 
   3.7962927178486443`*^9, 3.798966677138342*^9, 3.798966931740571*^9, 
   3.7989686738643847`*^9, 3.798968737931182*^9, 3.7989695856421947`*^9, 
   3.79896977572088*^9, 3.798970441663604*^9, 3.798972366328678*^9, 
   3.7989724259333057`*^9, 3.798979367301365*^9, 3.798979686284884*^9, 
   3.798980775106821*^9, 3.798985217960382*^9, {3.798985349451592*^9, 
   3.7989853610002413`*^9}, 3.798986446948839*^9, 3.7990515444432898`*^9, 
   3.799051782861823*^9, 3.799051814753734*^9, {3.7990519880746117`*^9, 
   3.7990520150771427`*^9}, 3.799052651267228*^9, 3.8000151908207417`*^9, 
   3.800015260757616*^9, 3.8000158209509573`*^9, 3.80001594140598*^9, 
   3.800016191471298*^9, 3.800020398417471*^9, 3.800020454000978*^9, 
   3.8000212347370234`*^9, 3.8000215370913563`*^9, 3.807429795874374*^9, 
   3.807429850991275*^9, 3.8074300735741043`*^9, {3.8074313598410587`*^9, 
   3.807431375713006*^9}, {3.807437367578147*^9, 3.807437380623522*^9}, 
   3.808558747039163*^9, 3.8085590850723457`*^9, 3.808559276491044*^9, 
   3.808561272315206*^9, 3.8085618839652767`*^9, 3.808565132189344*^9, 
   3.8085715023063383`*^9, 3.80857303057723*^9, 3.808584319932884*^9, 
   3.8085865542290497`*^9, 3.808623247532426*^9, 3.808625249823515*^9, 
   3.808626633746291*^9, 3.8086366862951403`*^9, 3.80863740313398*^9, 
   3.808638950221527*^9, 3.808639099429302*^9, 3.808639997616824*^9, 
   3.808641740866129*^9, 3.808643410098249*^9, 3.80889837316953*^9, 
   3.808898728020454*^9, 3.808899637551996*^9, 3.808903600443533*^9, 
   3.808911915328978*^9, 3.808914720944689*^9, 3.8089788666749887`*^9, 
   3.808981380044427*^9, 3.8089851259810667`*^9, 3.808985597027813*^9, 
   3.808987023620558*^9, 3.808987509140523*^9, 3.808988892398266*^9, 
   3.808990281715969*^9, 3.8090072900752707`*^9, 3.809089046225218*^9, 
   3.809089407985474*^9, 3.809153724738138*^9, 3.809154154833634*^9, 
   3.809182598401414*^9, 3.8091826407838306`*^9, 3.809185535954286*^9, 
   3.80918562068911*^9, 3.809187400577454*^9, 3.8091874397862997`*^9, 
   3.809236067294148*^9, 3.809236175141388*^9, 3.8092366987022533`*^9, 
   3.80923678332211*^9, 3.809237849293418*^9, 3.809238174528781*^9, 
   3.809239937754212*^9, 3.809240745809094*^9, 3.8092408808841133`*^9, 
   3.809251460838093*^9, 3.809251537076236*^9, 3.809252617857175*^9, 
   3.8092526942131357`*^9, 3.809253502235713*^9, 3.809253580464023*^9, 
   3.809254183229504*^9, 3.8092542602412567`*^9, 3.809353287156096*^9, 
   3.8094139184354486`*^9, 3.809414068740273*^9, 3.809414820771596*^9, 
   3.80941490591676*^9, 3.8094150215421*^9, 3.8095054049975233`*^9, 
   3.809505577140432*^9, 3.8095098795614223`*^9, 3.809510003720724*^9, 
   3.8095221256629887`*^9, 3.8097645009690237`*^9, 3.811399297543708*^9, 
   3.811401192107918*^9, 3.811401290092586*^9, 3.811401811101776*^9, 
   3.811401966787201*^9, 3.811402528950013*^9, 3.8114027330298977`*^9, 
   3.811403004634109*^9, 3.811403103091092*^9, 3.811404529223323*^9, 
   3.811405397714957*^9, 3.811406569139577*^9, 3.811406924774467*^9, 
   3.811407051014575*^9, 3.811416117782441*^9, 3.8114161951552057`*^9, 
   3.811573756619639*^9, 3.8115739421550407`*^9},
 CellLabel->
  "During evaluation of \
In[60]:=",ExpressionUUID->"eb5351a1-030e-4083-8126-f05169eb499c"]
}, Open  ]],

Cell[BoxData[
 GraphicsBox[{
   {RGBColor[0.53, 0.5, 0.6], EdgeForm[{Opacity[0.5599999999999999], 
    Thickness[Small]}], {}, 
    {RGBColor[0.53, 0.5, 0.6], EdgeForm[{Opacity[0.5599999999999999], 
     Thickness[Small]}], 
     TagBox[
      TooltipBox[
       TagBox[
        {Opacity[0.002460024600246002], 
         TagBox[
          DynamicBox[{
            FEPrivate`If[
             CurrentValue["MouseOver"], 
             EdgeForm[{
               GrayLevel[0.5], 
               AbsoluteThickness[1.5], 
               Opacity[0.66]}], {}, {}], 
            
            RectangleBox[{0., 0}, {0.2, 0.0007621951219512195}, 
             "RoundingRadius" -> 0]},
           
           ImageSizeCache->{{86.83000000000001, 109.67200000000003`}, {
            90.82921837316103, 92.57514332213903}}],
          "DelayedMouseEffectStyle"]},
        StatusArea[#, 0.0007621951219512195]& ,
        TagBoxNote->"0.0007621951219512195"],
       StyleBox["0.0007621951219512195`", {}, StripOnInput -> False]],
      Annotation[#, 
       Style[0.0007621951219512195, {}], "Tooltip"]& ], 
     TagBox[
      TooltipBox[
       TagBox[
        {Opacity[0.1463714637146371], 
         TagBox[
          DynamicBox[{
            FEPrivate`If[
             CurrentValue["MouseOver"], 
             EdgeForm[{
               GrayLevel[0.5], 
               AbsoluteThickness[1.5], 
               Opacity[0.66]}], {}, {}], 
            
            RectangleBox[{0.2, 0}, {0.4, 0.03048780487804878}, 
             "RoundingRadius" -> 0]},
           
           ImageSizeCache->{{108.92200000000003`, 131.764}, {
            51.98814536301882, 92.57514332213903}}],
          "DelayedMouseEffectStyle"]},
        StatusArea[#, 0.03048780487804878]& ,
        TagBoxNote->"0.03048780487804878"],
       StyleBox["0.03048780487804878`", {}, StripOnInput -> False]],
      Annotation[#, 
       Style[0.03048780487804878, {}], "Tooltip"]& ], 
     TagBox[
      TooltipBox[
       TagBox[
        {Opacity[0.7404674046740466], 
         TagBox[
          DynamicBox[{
            FEPrivate`If[
             CurrentValue["MouseOver"], 
             EdgeForm[{
               GrayLevel[0.5], 
               AbsoluteThickness[1.5], 
               Opacity[0.66]}], {}, {}], 
            
            RectangleBox[{0.4, 0}, {0.6, 0.15320121951219512`}, 
             "RoundingRadius" -> 0]},
           
           ImageSizeCache->{{131.014, 
            153.85600000000002`}, {-108.35577142244001`, 92.57514332213903}}],
          
          "DelayedMouseEffectStyle"]},
        StatusArea[#, 0.15320121951219512`]& ,
        TagBoxNote->"0.15320121951219512"],
       StyleBox["0.15320121951219512`", {}, StripOnInput -> False]],
      Annotation[#, 
       Style[0.15320121951219512`, {}], "Tooltip"]& ], 
     TagBox[
      TooltipBox[
       TagBox[
        {Opacity[1.], 
         TagBox[
          DynamicBox[{
            FEPrivate`If[
             CurrentValue["MouseOver"], 
             EdgeForm[{
               GrayLevel[0.5], 
               AbsoluteThickness[1.5], 
               Opacity[0.66]}], {}, {}], 
            
            RectangleBox[{0.6, 0}, {0.8, 0.2068089430894309}, 
             "RoundingRadius" -> 0]},
           
           ImageSizeCache->{{153.10600000000002`, 
            175.94800000000004`}, {-178.40249283389306`, 92.57514332213901}}],
          
          "DelayedMouseEffectStyle"]},
        StatusArea[#, 0.2068089430894309]& ,
        TagBoxNote->"0.2068089430894309"],
       StyleBox["0.2068089430894309`", {}, StripOnInput -> False]],
      Annotation[#, 
       Style[0.2068089430894309, {}], "Tooltip"]& ], 
     TagBox[
      TooltipBox[
       TagBox[
        {Opacity[0.9557195571955718], 
         TagBox[
          DynamicBox[{
            FEPrivate`If[
             CurrentValue["MouseOver"], 
             EdgeForm[{
               GrayLevel[0.5], 
               AbsoluteThickness[1.5], 
               Opacity[0.66]}], {}, {}], 
            RectangleBox[{0.8, 0}, {1., 0.19766260162601626`}, 
             "RoundingRadius" -> 0]},
           
           ImageSizeCache->{{175.19800000000004`, 
            198.04000000000002`}, {-166.451393446157, 92.57514332213901}}],
          "DelayedMouseEffectStyle"]},
        StatusArea[#, 0.19766260162601626`]& ,
        TagBoxNote->"0.19766260162601626"],
       StyleBox["0.19766260162601626`", {}, StripOnInput -> False]],
      Annotation[#, 
       Style[0.19766260162601626`, {}], "Tooltip"]& ], 
     TagBox[
      TooltipBox[
       TagBox[
        {Opacity[0.7207872078720786], 
         TagBox[
          DynamicBox[{
            FEPrivate`If[
             CurrentValue["MouseOver"], 
             EdgeForm[{
               GrayLevel[0.5], 
               AbsoluteThickness[1.5], 
               Opacity[0.66]}], {}, {}], 
            
            RectangleBox[{1., 0}, {1.2, 0.14913617886178862`}, 
             "RoundingRadius" -> 0]},
           
           ImageSizeCache->{{197.29000000000002`, 
            220.13200000000003`}, {-103.0441716945573, 92.57514332213903}}],
          "DelayedMouseEffectStyle"]},
        StatusArea[#, 0.14913617886178862`]& ,
        TagBoxNote->"0.14913617886178862"],
       StyleBox["0.14913617886178862`", {}, StripOnInput -> False]],
      Annotation[#, 
       Style[0.14913617886178862`, {}], "Tooltip"]& ], 
     TagBox[
      TooltipBox[
       TagBox[
        {Opacity[0.4428044280442804], 
         TagBox[
          DynamicBox[{
            FEPrivate`If[
             CurrentValue["MouseOver"], 
             EdgeForm[{
               GrayLevel[0.5], 
               AbsoluteThickness[1.5], 
               Opacity[0.66]}], {}, {}], 
            
            RectangleBox[{1.2, 0}, {1.4, 0.09171747967479675}, 
             "RoundingRadius" -> 0]},
           
           ImageSizeCache->{{219.38200000000003`, 
            242.22400000000005`}, {-28.017825538214268`, 92.57514332213903}}],
          
          "DelayedMouseEffectStyle"]},
        StatusArea[#, 0.09171747967479675]& ,
        TagBoxNote->"0.09171747967479675"],
       StyleBox["0.09171747967479675`", {}, StripOnInput -> False]],
      Annotation[#, 
       Style[0.09171747967479675, {}], "Tooltip"]& ], 
     TagBox[
      TooltipBox[
       TagBox[
        {Opacity[0.31365313653136534`], 
         TagBox[
          DynamicBox[{
            FEPrivate`If[
             CurrentValue["MouseOver"], 
             EdgeForm[{
               GrayLevel[0.5], 
               AbsoluteThickness[1.5], 
               Opacity[0.66]}], {}, {}], 
            
            RectangleBox[{1.4, 0}, {1.6, 0.06504065040650407}, 
             "RoundingRadius" -> 0]},
           
           ImageSizeCache->{{241.47400000000005`, 264.31600000000003`}, {
            6.839547676015911, 92.57514332213903}}],
          "DelayedMouseEffectStyle"]},
        StatusArea[#, 0.06504065040650407]& ,
        TagBoxNote->"0.06504065040650407"],
       StyleBox["0.06504065040650407`", {}, StripOnInput -> False]],
      Annotation[#, 
       Style[0.06504065040650407, {}], "Tooltip"]& ], 
     TagBox[
      TooltipBox[
       TagBox[
        {Opacity[0.20295202952029517`], 
         TagBox[
          DynamicBox[{
            FEPrivate`If[
             CurrentValue["MouseOver"], 
             EdgeForm[{
               GrayLevel[0.5], 
               AbsoluteThickness[1.5], 
               Opacity[0.66]}], {}, {}], 
            
            RectangleBox[{1.6, 0}, {1.8, 0.04217479674796748}, 
             "RoundingRadius" -> 0]},
           
           ImageSizeCache->{{263.56600000000003`, 286.408}, {
            36.71729614535607, 92.57514332213903}}],
          "DelayedMouseEffectStyle"]},
        StatusArea[#, 0.04217479674796748]& ,
        TagBoxNote->"0.04217479674796748"],
       StyleBox["0.04217479674796748`", {}, StripOnInput -> False]],
      Annotation[#, 
       Style[0.04217479674796748, {}], "Tooltip"]& ], 
     TagBox[
      TooltipBox[
       TagBox[
        {Opacity[0.1193111931119311], 
         TagBox[
          DynamicBox[{
            FEPrivate`If[
             CurrentValue["MouseOver"], 
             EdgeForm[{
               GrayLevel[0.5], 
               AbsoluteThickness[1.5], 
               Opacity[0.66]}], {}, {}], 
            
            RectangleBox[{1.8, 0}, {2., 0.024898373983739838`}, 
             "RoundingRadius" -> 0]},
           
           ImageSizeCache->{{285.658, 308.50000000000006`}, {
            59.291594988857526`, 92.57514332213903}}],
          "DelayedMouseEffectStyle"]},
        StatusArea[#, 0.024898373983739838`]& ,
        TagBoxNote->"0.024898373983739838"],
       StyleBox["0.024898373983739838`", {}, StripOnInput -> False]],
      Annotation[#, 
       Style[0.024898373983739838`, {}], "Tooltip"]& ], 
     TagBox[
      TooltipBox[
       TagBox[
        {Opacity[0.07134071340713406], 
         TagBox[
          DynamicBox[{
            FEPrivate`If[
             CurrentValue["MouseOver"], 
             EdgeForm[{
               GrayLevel[0.5], 
               AbsoluteThickness[1.5], 
               Opacity[0.66]}], {}, {}], 
            
            RectangleBox[{2., 0}, {2.2, 0.014989837398373984`}, 
             "RoundingRadius" -> 0]},
           
           ImageSizeCache->{{307.75000000000006`, 330.5920000000001}, {
            72.23861932557159, 92.57514332213903}}],
          "DelayedMouseEffectStyle"]},
        StatusArea[#, 0.014989837398373984`]& ,
        TagBoxNote->"0.014989837398373984"],
       StyleBox["0.014989837398373984`", {}, StripOnInput -> False]],
      Annotation[#, 
       Style[0.014989837398373984`, {}], "Tooltip"]& ], 
     TagBox[
      TooltipBox[
       TagBox[
        {Opacity[0.03690036900369003], 
         TagBox[
          DynamicBox[{
            FEPrivate`If[
             CurrentValue["MouseOver"], 
             EdgeForm[{
               GrayLevel[0.5], 
               AbsoluteThickness[1.5], 
               Opacity[0.66]}], {}, {}], 
            
            RectangleBox[{2.2, 0}, {2.4, 0.007876016260162601}, 
             "RoundingRadius" -> 0]},
           
           ImageSizeCache->{{329.8420000000001, 352.6840000000001}, {
            81.5339188493663, 92.57514332213903}}],
          "DelayedMouseEffectStyle"]},
        StatusArea[#, 0.007876016260162601]& ,
        TagBoxNote->"0.007876016260162601"],
       StyleBox["0.007876016260162601`", {}, StripOnInput -> False]],
      Annotation[#, 
       Style[0.007876016260162601, {}], "Tooltip"]& ], 
     TagBox[
      TooltipBox[
       TagBox[
        {Opacity[0.029520295202952025`], 
         TagBox[
          DynamicBox[{
            FEPrivate`If[
             CurrentValue["MouseOver"], 
             EdgeForm[{
               GrayLevel[0.5], 
               AbsoluteThickness[1.5], 
               Opacity[0.66]}], {}, {}], 
            
            RectangleBox[{2.4, 0}, {2.6, 0.0063516260162601625`}, 
             "RoundingRadius" -> 0]},
           
           ImageSizeCache->{{351.9340000000001, 374.77600000000007`}, {
            83.52576874732232, 92.57514332213903}}],
          "DelayedMouseEffectStyle"]},
        StatusArea[#, 0.0063516260162601625`]& ,
        TagBoxNote->"0.0063516260162601625"],
       StyleBox["0.0063516260162601625`", {}, StripOnInput -> False]],
      Annotation[#, 
       Style[0.0063516260162601625`, {}], "Tooltip"]& ], 
     TagBox[
      TooltipBox[
       TagBox[
        {Opacity[0.019680196801968017`], 
         TagBox[
          DynamicBox[{
            FEPrivate`If[
             CurrentValue["MouseOver"], 
             EdgeForm[{
               GrayLevel[0.5], 
               AbsoluteThickness[1.5], 
               Opacity[0.66]}], {}, {}], 
            
            RectangleBox[{2.6, 0}, {2.8, 0.004319105691056911}, 
             "RoundingRadius" -> 0]},
           
           ImageSizeCache->{{374.02600000000007`, 396.86800000000005`}, {
            86.18156861126366, 92.57514332213903}}],
          "DelayedMouseEffectStyle"]},
        StatusArea[#, 0.004319105691056911]& ,
        TagBoxNote->"0.004319105691056911"],
       StyleBox["0.004319105691056911`", {}, StripOnInput -> False]],
      Annotation[#, 
       Style[0.004319105691056911, {}], "Tooltip"]& ], 
     TagBox[
      TooltipBox[
       TagBox[
        {Opacity[0.009840098400984007], 
         TagBox[
          DynamicBox[{
            FEPrivate`If[
             CurrentValue["MouseOver"], 
             EdgeForm[{
               GrayLevel[0.5], 
               AbsoluteThickness[1.5], 
               Opacity[0.66]}], {}, {}], 
            
            RectangleBox[{2.8, 0}, {3., 0.0022865853658536584`}, 
             "RoundingRadius" -> 0]},
           
           ImageSizeCache->{{396.11800000000005`, 418.96000000000004`}, {
            88.83736847520501, 92.57514332213903}}],
          "DelayedMouseEffectStyle"]},
        StatusArea[#, 0.0022865853658536584`]& ,
        TagBoxNote->"0.0022865853658536584"],
       StyleBox["0.0022865853658536584`", {}, StripOnInput -> False]],
      Annotation[#, 
       Style[0.0022865853658536584`, {}], "Tooltip"]& ], 
     TagBox[
      TooltipBox[
       TagBox[
        {Opacity[0.003690036900369004], 
         TagBox[
          DynamicBox[{
            FEPrivate`If[
             CurrentValue["MouseOver"], 
             EdgeForm[{
               GrayLevel[0.5], 
               AbsoluteThickness[1.5], 
               Opacity[0.66]}], {}, {}], 
            
            RectangleBox[{3., 0}, {3.2, 0.0010162601626016261`}, 
             "RoundingRadius" -> 0]},
           
           ImageSizeCache->{{418.21000000000004`, 441.05200000000013`}, {
            90.49724339016835, 92.57514332213903}}],
          "DelayedMouseEffectStyle"]},
        StatusArea[#, 0.0010162601626016261`]& ,
        TagBoxNote->"0.0010162601626016261"],
       StyleBox["0.0010162601626016261`", {}, StripOnInput -> False]],
      Annotation[#, 
       Style[0.0010162601626016261`, {}], "Tooltip"]& ], 
     TagBox[
      TooltipBox[
       TagBox[
        {Opacity[0.0012300123001230013`], 
         TagBox[
          DynamicBox[{
            FEPrivate`If[
             CurrentValue["MouseOver"], 
             EdgeForm[{
               GrayLevel[0.5], 
               AbsoluteThickness[1.5], 
               Opacity[0.66]}], {}, {}], 
            
            RectangleBox[{3.4, 0}, {3.6, 0.0005081300813008131}, 
             "RoundingRadius" -> 0]},
           
           ImageSizeCache->{{462.3940000000001, 485.2360000000001}, {
            91.16119335615369, 92.57514332213903}}],
          "DelayedMouseEffectStyle"]},
        StatusArea[#, 0.0005081300813008131]& ,
        TagBoxNote->"0.0005081300813008131"],
       StyleBox["0.0005081300813008131`", {}, StripOnInput -> False]],
      Annotation[#, 
       Style[0.0005081300813008131, {}], "Tooltip"]& ], 
     TagBox[
      TooltipBox[
       TagBox[
        {Opacity[0.], 
         TagBox[
          DynamicBox[{
            FEPrivate`If[
             CurrentValue["MouseOver"], 
             EdgeForm[{
               GrayLevel[0.5], 
               AbsoluteThickness[1.5], 
               Opacity[0.66]}], {}, {}], 
            
            RectangleBox[{3.6, 0}, {3.8, 0.00025406504065040653`}, 
             "RoundingRadius" -> 0]},
           
           ImageSizeCache->{{484.4860000000001, 507.3280000000001}, {
            91.49316833914637, 92.57514332213903}}],
          "DelayedMouseEffectStyle"]},
        StatusArea[#, 0.00025406504065040653`]& ,
        TagBoxNote->"0.00025406504065040653"],
       StyleBox["0.00025406504065040653`", {}, StripOnInput -> False]],
      Annotation[#, 
       Style[0.00025406504065040653`, {}], "Tooltip"]& ], 
     TagBox[
      TooltipBox[
       TagBox[
        {Opacity[0.0012300123001230013`], 
         TagBox[
          DynamicBox[{
            FEPrivate`If[
             CurrentValue["MouseOver"], 
             EdgeForm[{
               GrayLevel[0.5], 
               AbsoluteThickness[1.5], 
               Opacity[0.66]}], {}, {}], 
            
            RectangleBox[{3.8, 0}, {4., 0.0005081300813008131}, 
             "RoundingRadius" -> 0]},
           
           ImageSizeCache->{{506.5780000000001, 529.4200000000001}, {
            91.16119335615369, 92.57514332213903}}],
          "DelayedMouseEffectStyle"]},
        StatusArea[#, 0.0005081300813008131]& ,
        TagBoxNote->"0.0005081300813008131"],
       StyleBox["0.0005081300813008131`", {}, StripOnInput -> False]],
      Annotation[#, 
       Style[0.0005081300813008131, {}], 
       "Tooltip"]& ]}, {}, {}}, {{}, {}, {}, {}, {}, {}, {}, {}, {}, {}, {}, \
{}, {}, {}, {}, {}, {}, {}, {}}},
  AspectRatio->NCache[GoldenRatio^(-1), 0.6180339887498948],
  Axes->{False, False},
  AxesLabel->{None, None},
  AxesOrigin->{-0.08, 0},
  BaseStyle->{FontFamily -> "Times", FontSize -> 16},
  Frame->True,
  FrameLabel->{{
     FormBox["\"Probability of occurence\"", TraditionalForm], None}, {
     FormBox[
     "\"\\!\\(\\*FractionBox[\\(Q\\), \\(\\(<\\)\\(Q\\)\\(>\\)\\)]\\) in a \
terminal airway\"", TraditionalForm], None}},
  FrameTicks->{{Automatic, Automatic}, {Automatic, Automatic}},
  GridLines->{None, None},
  GridLinesStyle->Directive[
    GrayLevel[0.5, 0.4]],
  PlotRange->{{0., 4.}, {All, All}},
  PlotRangePadding->{{
     Scaled[0.02], 
     Scaled[0.02]}, {None, 
     Scaled[0.05]}},
  Ticks->{Automatic, Automatic}]], "Output",
 CellChangeTimes->{
  3.778834418997843*^9, 3.778848900172579*^9, {3.778850310517177*^9, 
   3.778850330900208*^9}, 3.778850428939948*^9, 3.778851439016615*^9, 
   3.778852812447873*^9, {3.778853607893402*^9, 3.778853625519528*^9}, 
   3.7788572398217363`*^9, 3.7788578204976797`*^9, 3.778913900354845*^9, 
   3.7789139569805098`*^9, 3.778914750892393*^9, 3.7789178760016327`*^9, 
   3.778918346468602*^9, 3.7789193373211203`*^9, 3.778920584721209*^9, 
   3.778920668309827*^9, 3.7789211398816023`*^9, 3.7789212173177032`*^9, 
   3.778921952246798*^9, 3.7789220224801273`*^9, 3.778922135904608*^9, 
   3.778923711326092*^9, 3.778937548832406*^9, 3.7789395167953453`*^9, 
   3.779004640714727*^9, 3.779006378850992*^9, 3.7790147756673527`*^9, 
   3.779024624149474*^9, 3.779024820516856*^9, 3.779027206322405*^9, 
   3.7790283213447647`*^9, 3.7790934049994373`*^9, 3.77909721577642*^9, 
   3.7790972793777647`*^9, 3.779097314206645*^9, 3.779097561400207*^9, 
   3.7791080544016027`*^9, 3.779108316063943*^9, 3.779108858361148*^9, 
   3.779112135454844*^9, 3.779114180915434*^9, 3.779115231639933*^9, 
   3.779115339703452*^9, 3.779116670878461*^9, 3.7791170457150497`*^9, {
   3.779117375299954*^9, 3.7791173854468107`*^9}, 3.779117455851925*^9, 
   3.779118591993783*^9, {3.779118658954911*^9, 3.779118687929091*^9}, 
   3.779118851785305*^9, 3.7791656654966516`*^9, 3.779165696320561*^9, 
   3.779172782998405*^9, 3.779173339687199*^9, 3.7791735256185083`*^9, 
   3.779173903701681*^9, 3.779173986614601*^9, 3.779175152371192*^9, 
   3.779176032779367*^9, 3.77917665426644*^9, 3.779176771920557*^9, 
   3.779177342765801*^9, 3.779177739839559*^9, 3.779178367459712*^9, 
   3.779178782047511*^9, 3.779178862420483*^9, 3.7791791178554583`*^9, 
   3.779179668187125*^9, 3.7791797918195677`*^9, 3.779180493919322*^9, 
   3.779180613040193*^9, 3.779180749954997*^9, 3.779343474417316*^9, 
   3.779355857091284*^9, 3.779355909546163*^9, 3.779355975091586*^9, 
   3.779374317771668*^9, 3.779374847264962*^9, 3.779375149314249*^9, 
   3.779375250129497*^9, 3.7793753598965883`*^9, 3.7794573450538282`*^9, 
   3.779457555703457*^9, 3.779457781755762*^9, 3.779457847790365*^9, 
   3.7794579142712107`*^9, 3.779458253874116*^9, 3.779458891964519*^9, 
   3.77946117737766*^9, 3.779461932707218*^9, 3.779462071380351*^9, 
   3.779462253077544*^9, 3.7794626195548687`*^9, 3.7794637757903214`*^9, 
   3.779464361282716*^9, 3.7794644446851892`*^9, 3.779464627809012*^9, 
   3.7794647624649897`*^9, 3.779627326495494*^9, 3.7797154226575403`*^9, 
   3.779958287065587*^9, 3.77995846944287*^9, 3.780068644847603*^9, 
   3.780149271714723*^9, 3.7801510736440067`*^9, 3.780151507713142*^9, 
   3.7801517536387653`*^9, 3.780151937092352*^9, 3.780152797701764*^9, 
   3.780152852057516*^9, 3.780152998763981*^9, 3.780153401849296*^9, 
   3.780153660962687*^9, 3.780209033870049*^9, 3.780209802524413*^9, 
   3.780210026855481*^9, 3.780210475492347*^9, 3.780210797686933*^9, 
   3.7802113252269506`*^9, 3.780211864292323*^9, 3.780212334957223*^9, 
   3.7803312862765293`*^9, 3.780392776342772*^9, 3.780392875739595*^9, 
   3.780396205918689*^9, 3.7899788624164543`*^9, 3.789979946721644*^9, 
   3.789980292401973*^9, 3.7906944749800863`*^9, 3.791098204536241*^9, 
   3.791098403190371*^9, 3.7941355641384907`*^9, 3.7941357397142487`*^9, 
   3.79413589259944*^9, 3.794136625183845*^9, 3.794137190108838*^9, 
   3.794140136223084*^9, 3.79499500383694*^9, 3.794996631591402*^9, 
   3.7952584623739*^9, 3.7952724771620893`*^9, 3.7962881834338503`*^9, 
   3.796289800722068*^9, 3.796290888643888*^9, 3.796292051772703*^9, 
   3.7962927180993977`*^9, 3.798966677633956*^9, 3.798966932012188*^9, 
   3.79896867444901*^9, 3.7989687381917152`*^9, 3.79896958602295*^9, 
   3.7989697759297457`*^9, 3.798970442263612*^9, 3.79897236662882*^9, 
   3.798972426167968*^9, 3.798979367513805*^9, 3.798979686373376*^9, 
   3.79898077522192*^9, 3.7989852180436993`*^9, {3.798985349533326*^9, 
   3.798985361079845*^9}, 3.798986447069542*^9, 3.799051544637177*^9, 
   3.799051783010083*^9, 3.799051814866514*^9, {3.799051988232423*^9, 
   3.799052015234376*^9}, 3.79905265139979*^9, 3.800015192173944*^9, 
   3.800015261032436*^9, 3.800015821661005*^9, 3.800015941753488*^9, 
   3.8000161916900454`*^9, 3.8000203990254927`*^9, 3.800020454235716*^9, 
   3.800021234999546*^9, 3.800021537308889*^9, 3.80742979601437*^9, 
   3.8074298511349154`*^9, 3.807430073741453*^9, {3.8074313600407877`*^9, 
   3.807431375910523*^9}, {3.807437367697385*^9, 3.8074373807437153`*^9}, 
   3.8085587472017937`*^9, 3.8085590851785307`*^9, 3.8085592766392727`*^9, 
   3.8085612724833193`*^9, 3.8085618840700502`*^9, 3.808565132311987*^9, 
   3.808571502421833*^9, 3.808573030683428*^9, 3.808584320045711*^9, 
   3.808586554344438*^9, 3.808623247788303*^9, 3.808625249927833*^9, 
   3.8086266338455353`*^9, 3.808636686405324*^9, 3.808637403239299*^9, 
   3.8086389503314333`*^9, 3.808639099537812*^9, 3.808639997733473*^9, 
   3.80864174098064*^9, 3.808643410196197*^9, 3.808898373465724*^9, 
   3.80889872829823*^9, 3.808899637910419*^9, 3.8089036005726433`*^9, 
   3.8089119157343683`*^9, 3.80891472140298*^9, 3.8089788670350637`*^9, 
   3.8089813801618757`*^9, 3.808985126196188*^9, 3.808985597226481*^9, 
   3.808987023806094*^9, 3.808987509284833*^9, 3.808988892500243*^9, 
   3.808990281843665*^9, 3.809007290306078*^9, 3.809089047042041*^9, 
   3.809089408343151*^9, 3.809153725497548*^9, 3.80915415514419*^9, 
   3.8091825986946783`*^9, 3.809182640913064*^9, 3.809185536081543*^9, 
   3.8091856208217697`*^9, 3.80918740075905*^9, 3.8091874399010878`*^9, 
   3.809236067806244*^9, 3.8092361752256823`*^9, 3.8092366988570213`*^9, 
   3.809236783399919*^9, 3.809237849415887*^9, 3.809238174719824*^9, 
   3.809239937925405*^9, 3.809240745911511*^9, 3.809240880966276*^9, 
   3.809251461008503*^9, 3.809251537185919*^9, 3.809252617949623*^9, 
   3.80925269430375*^9, 3.8092535023636227`*^9, 3.809253580556419*^9, 
   3.809254183345221*^9, 3.80925426033924*^9, 3.809353287476828*^9, 
   3.80941391849861*^9, 3.809414068801159*^9, 3.809414820830864*^9, 
   3.809414905973845*^9, 3.809415021613617*^9, 3.809505411915266*^9, 
   3.809505577746313*^9, 3.809509879681754*^9, 3.809510005523991*^9, 
   3.8095221257266703`*^9, 3.809764501147718*^9, 3.811399297593895*^9, 
   3.811401192311452*^9, 3.8114012901984673`*^9, 3.811401811482753*^9, 
   3.811401966868432*^9, 3.81140252902969*^9, 3.811402733083572*^9, 
   3.811403004694628*^9, 3.8114031031652393`*^9, 3.811404529298807*^9, 
   3.811405397776389*^9, 3.811406569234696*^9, 3.811406924813772*^9, 
   3.8114070510838127`*^9, 3.811416118041293*^9, 3.811416195249338*^9, 
   3.811573757020548*^9, 3.811573942519114*^9},
 CellLabel->"Out[73]=",ExpressionUUID->"e61f3c1c-bac1-4bf5-96c5-c54dedcb7255"]
}, Open  ]],

Cell[CellGroupData[{

Cell[BoxData[{
 RowBox[{
  RowBox[{
   RowBox[{"insporexp", " ", "=", " ", "0"}], ";"}], " ", 
  RowBox[{"(*", " ", 
   RowBox[{
    RowBox[{
    "0", " ", "if", " ", "expiration", " ", "and", " ", "1", " ", "if", " ", 
     "inspiration"}], ",", " ", 
    RowBox[{
    "it", " ", "only", " ", "influences", " ", "the", " ", "graphs", " ", 
     "below"}]}], " ", "*)"}]}], "\[IndentingNewLine]", 
 RowBox[{
  RowBox[{
   RowBox[{"tflow", " ", "=", " ", "20"}], ";"}], " ", 
  RowBox[{"(*", " ", 
   RowBox[{
    RowBox[{
    "Give", " ", "here", " ", "the", " ", "inspiration", " ", "or", " ", 
     "expiration", " ", "time"}], ",", " ", "s"}], " ", 
   "*)"}]}], "\[IndentingNewLine]", 
 RowBox[{
  RowBox[{
   RowBox[{"ttogenstart", " ", "=", " ", 
    RowBox[{"Sum", "[", 
     RowBox[{
      FractionBox[
       RowBox[{
        RowBox[{"\[Alpha]valuecomp", "[", 
         RowBox[{"[", "i", "]"}], "]"}], "Dtrachee", " ", 
        SuperscriptBox["hmean", 
         RowBox[{"i", "-", "1"}]]}], 
       FractionBox[
        RowBox[{"4", " ", 
         FractionBox["Qtrachee", 
          SuperscriptBox["2", 
           RowBox[{"i", "-", "1"}]]]}], 
        RowBox[{"\[Pi]", " ", 
         SuperscriptBox[
          RowBox[{"(", 
           RowBox[{"Dtrachee", " ", 
            SuperscriptBox["hmean", 
             RowBox[{"i", "-", "1"}]]}], ")"}], "2"]}]]], ",", 
      RowBox[{"{", 
       RowBox[{"i", ",", "1", ",", 
        RowBox[{"ngenstart", "-", "1"}]}], "}"}]}], "]"}]}], ";"}], " ", 
  RowBox[{"(*", " ", 
   RowBox[{
    RowBox[{
    "Approximation", " ", "of", " ", "the", " ", "transit", " ", "time", " ", 
     "between", " ", "the", " ", "top", " ", "of", " ", "the", " ", "trachea",
      " ", "and", " ", "the", " ", "first", " ", "generation", " ", 
     "considered"}], ",", "s"}], " ", "*)"}]}], "\[IndentingNewLine]", 
 RowBox[{
  RowBox[{
   RowBox[{"listresidence", "=", 
    RowBox[{"{", "}"}]}], ";"}], " ", 
  RowBox[{"(*", " ", 
   RowBox[{
    RowBox[{
    "List", " ", "of", " ", "the", " ", "residence", " ", "times", " ", "on", 
     " ", "the", " ", "path", " ", "between", " ", "the", " ", "beginning", 
     " ", "of", " ", "the", " ", "first", " ", "airway", " ", "and", " ", 
     "the", " ", "end", " ", "of", " ", "the", " ", "terminal", " ", 
     "airways"}], ",", " ", "s"}], " ", "*)"}]}], "\[IndentingNewLine]", 
 RowBox[{
  RowBox[{
   RowBox[{"listoxygenation", "=", 
    RowBox[{"{", "}"}]}], ";"}], " ", 
  RowBox[{"(*", " ", 
   RowBox[{
   "List", " ", "of", " ", "the", " ", "delivery", " ", "times", " ", "to", 
    " ", "the", " ", "different", " ", "acini"}], " ", 
   "*)"}]}], "\[IndentingNewLine]", 
 RowBox[{
  RowBox[{
   RowBox[{"listfracresidence", "=", 
    RowBox[{"{", "}"}]}], ";"}], " ", 
  RowBox[{"(*", " ", 
   RowBox[{
   "List", " ", "of", " ", "the", " ", "supply", " ", "ratios", " ", "to", 
    " ", "the", " ", "acini"}], "  ", "*)"}]}], "\[IndentingNewLine]", 
 RowBox[{
  RowBox[{"For", "[", 
   RowBox[{
    RowBox[{"k", " ", "=", " ", "1"}], ",", " ", 
    RowBox[{"k", "<", " ", 
     RowBox[{
      RowBox[{"Length", "[", "iter", "]"}], "+", "1"}]}], ",", " ", 
    RowBox[{"k", "++"}], ",", "\[IndentingNewLine]", "\[IndentingNewLine]", 
    RowBox[{
     RowBox[{
      RowBox[{"chemin", "[", "k", "]"}], " ", "=", " ", 
      RowBox[{"{", "}"}]}], ";", " ", 
     RowBox[{"(*", " ", 
      RowBox[{
      "List", " ", "of", " ", "the", " ", "airways", " ", "forming", " ", 
       "the", " ", "path", " ", "between", " ", "the", " ", "first", " ", 
       "generation", " ", "and", " ", "the", " ", "end", " ", "of", " ", 
       "the", " ", "terminal", " ", "airway", " ", 
       RowBox[{"(", 
        RowBox[{
         RowBox[{"iter", "[", 
          RowBox[{"[", 
           RowBox[{"k", ",", "1"}], "]"}], "]"}], ",", 
         RowBox[{"iter", "[", 
          RowBox[{"[", 
           RowBox[{"k", ",", "2"}], "]"}], "]"}]}], ")"}]}], " ", "*)"}], 
     "\[IndentingNewLine]", 
     RowBox[{"buffer", " ", "=", " ", 
      RowBox[{"iter", "[", 
       RowBox[{"[", 
        RowBox[{"k", ",", "2"}], "]"}], "]"}]}], ";", "\[IndentingNewLine]", 
     "\[IndentingNewLine]", 
     RowBox[{"For", "[", 
      RowBox[{
       RowBox[{"i", " ", "=", " ", 
        RowBox[{"iter", "[", 
         RowBox[{"[", 
          RowBox[{"k", ",", "1"}], "]"}], "]"}]}], ",", " ", 
       RowBox[{"i", " ", ">", "1"}], ",", " ", 
       RowBox[{"i", "--"}], ",", "\[IndentingNewLine]", "\[IndentingNewLine]", 
       RowBox[{
        RowBox[{"If", "[", 
         RowBox[{
          RowBox[{
           RowBox[{"OddQ", "[", "buffer", "]"}], " ", "\[Equal]", " ", 
           "True"}], ",", 
          RowBox[{
           RowBox[{
            RowBox[{"chemin", "[", "k", "]"}], " ", "=", " ", 
            RowBox[{"Join", "[", 
             RowBox[{
              RowBox[{"chemin", "[", "k", "]"}], ",", 
              RowBox[{"{", 
               RowBox[{"{", 
                RowBox[{
                 RowBox[{"i", "-", "1"}], ",", 
                 FractionBox[
                  RowBox[{"buffer", "+", "1"}], "2"]}], "}"}], "}"}]}], 
             "]"}]}], ";", " ", 
           RowBox[{"buffer", " ", "=", 
            FractionBox[
             RowBox[{"buffer", "+", "1"}], "2"]}]}], ",", 
          RowBox[{
           RowBox[{
            RowBox[{"chemin", "[", "k", "]"}], " ", "=", " ", 
            RowBox[{"Join", "[", 
             RowBox[{
              RowBox[{"chemin", "[", "k", "]"}], ",", 
              RowBox[{"{", 
               RowBox[{"{", 
                RowBox[{
                 RowBox[{"i", "-", "1"}], ",", 
                 FractionBox["buffer", "2"]}], "}"}], "}"}]}], "]"}]}], ";", 
           RowBox[{"buffer", " ", "=", 
            FractionBox["buffer", "2"]}]}]}], "]"}], ";"}]}], 
      "\[IndentingNewLine]", "]"}], ";", "\[IndentingNewLine]", 
     "\[IndentingNewLine]", "\[IndentingNewLine]", 
     RowBox[{
      RowBox[{"residencetime", "[", "k", "]"}], "=", " ", 
      RowBox[{"Sum", "[", " ", 
       RowBox[{
        RowBox[{
         RowBox[{"\[Alpha]value", "[", 
          RowBox[{"[", 
           RowBox[{
            RowBox[{"chemin", "[", "k", "]"}], "[", 
            RowBox[{"[", 
             RowBox[{"j", ",", "1"}], "]"}], "]"}], "]"}], "]"}], 
         FractionBox[
          RowBox[{"Diaini", "[", 
           RowBox[{
            RowBox[{
             RowBox[{"chemin", "[", "k", "]"}], "[", 
             RowBox[{"[", 
              RowBox[{"j", ",", "1"}], "]"}], "]"}], ",", 
            RowBox[{
             RowBox[{"chemin", "[", "k", "]"}], "[", 
             RowBox[{"[", 
              RowBox[{"j", ",", "2"}], "]"}], "]"}]}], "]"}], 
          FractionBox[
           RowBox[{"4", " ", 
            RowBox[{"Q", "[", 
             RowBox[{
              RowBox[{
               RowBox[{"chemin", "[", "k", "]"}], "[", 
               RowBox[{"[", 
                RowBox[{"j", ",", "1"}], "]"}], "]"}], ",", 
              RowBox[{
               RowBox[{"chemin", "[", "k", "]"}], "[", 
               RowBox[{"[", 
                RowBox[{"j", ",", "2"}], "]"}], "]"}]}], "]"}]}], 
           RowBox[{"\[Pi]", " ", 
            SuperscriptBox[
             RowBox[{"Dia", "[", 
              RowBox[{
               RowBox[{
                RowBox[{"chemin", "[", "k", "]"}], "[", 
                RowBox[{"[", 
                 RowBox[{"j", ",", "1"}], "]"}], "]"}], ",", 
               RowBox[{
                RowBox[{"chemin", "[", "k", "]"}], "[", 
                RowBox[{"[", 
                 RowBox[{"j", ",", "2"}], "]"}], "]"}]}], "]"}], "2"]}]]]}], 
        ",", 
        RowBox[{"{", 
         RowBox[{"j", ",", "1", ",", 
          RowBox[{"Length", "[", 
           RowBox[{"chemin", "[", "k", "]"}], "]"}]}], "}"}]}], "]"}]}], ";", 
     "\[IndentingNewLine]", "\[IndentingNewLine]", 
     RowBox[{"listresidence", "=", 
      RowBox[{"Join", "[", 
       RowBox[{"listresidence", ",", " ", 
        RowBox[{"{", 
         RowBox[{"residencetime", "[", "k", "]"}], "}"}]}], "]"}]}], ";", 
     "\[IndentingNewLine]", 
     RowBox[{"listoxygenation", "=", " ", 
      RowBox[{"If", "[", 
       RowBox[{
        RowBox[{
         RowBox[{"tflow", "-", 
          RowBox[{"(", 
           RowBox[{
            RowBox[{"residencetime", "[", "k", "]"}], "+", 
            FractionBox[
             RowBox[{"106", " ", 
              SuperscriptBox["10", 
               RowBox[{"-", "6"}]]}], "Qtrachee"], "+", "ttogenstart"}], 
           ")"}]}], "\[LessEqual]", " ", "0"}], ",", 
        RowBox[{"Join", "[", 
         RowBox[{"listoxygenation", ",", " ", 
          RowBox[{"{", "0", "}"}]}], "]"}], ",", 
        RowBox[{"Join", "[", 
         RowBox[{"listoxygenation", ",", " ", 
          RowBox[{"{", 
           RowBox[{"tflow", "-", 
            RowBox[{"(", 
             RowBox[{
              RowBox[{"residencetime", "[", "k", "]"}], "+", 
              FractionBox[
               RowBox[{"106", " ", 
                SuperscriptBox["10", 
                 RowBox[{"-", "6"}]]}], "Qtrachee"], "+", "ttogenstart"}], 
             ")"}]}], "}"}]}], "]"}]}], "]"}]}], ";", "\[IndentingNewLine]", 
     "\[IndentingNewLine]", 
     RowBox[{"listfracresidence", " ", "=", 
      RowBox[{"If", "[", 
       RowBox[{
        RowBox[{
         FractionBox[
          RowBox[{
           RowBox[{"Q", "[", 
            RowBox[{
             RowBox[{"iter", "[", 
              RowBox[{"[", 
               RowBox[{"k", ",", "1"}], "]"}], "]"}], ",", " ", 
             RowBox[{"iter", "[", 
              RowBox[{"[", 
               RowBox[{"k", ",", "2"}], "]"}], "]"}]}], "]"}], 
           RowBox[{"(", 
            RowBox[{"tflow", "-", 
             RowBox[{"residencetime", "[", "k", "]"}], "-", 
             FractionBox[
              RowBox[{"106", " ", 
               SuperscriptBox["10", 
                RowBox[{"-", "6"}]]}], "Qtrachee"], "-", "ttogenstart"}], 
            ")"}]}], 
          FractionBox[
           RowBox[{
            RowBox[{"(", 
             RowBox[{"tflow", "-", 
              FractionBox[
               RowBox[{"106", " ", 
                SuperscriptBox["10", 
                 RowBox[{"-", "6"}]]}], "Qtrachee"]}], ")"}], " ", 
            FractionBox["Qtrachee", 
             SuperscriptBox["2", 
              RowBox[{"ngenstart", "-", "1"}]]]}], 
           RowBox[{"Length", "[", "iter", "]"}]]], "\[LessEqual]", " ", "0"}],
         ",", 
        RowBox[{"Join", "[", 
         RowBox[{"listfracresidence", ",", " ", 
          RowBox[{"{", "0", "}"}]}], "]"}], " ", ",", 
        RowBox[{"Join", "[", 
         RowBox[{"listfracresidence", ",", " ", 
          RowBox[{"{", 
           FractionBox[
            RowBox[{
             RowBox[{"Q", "[", 
              RowBox[{
               RowBox[{"iter", "[", 
                RowBox[{"[", 
                 RowBox[{"k", ",", "1"}], "]"}], "]"}], ",", " ", 
               RowBox[{"iter", "[", 
                RowBox[{"[", 
                 RowBox[{"k", ",", "2"}], "]"}], "]"}]}], "]"}], 
             RowBox[{"(", 
              RowBox[{"tflow", "-", 
               RowBox[{"residencetime", "[", "k", "]"}], "-", 
               FractionBox[
                RowBox[{"106", " ", 
                 SuperscriptBox["10", 
                  RowBox[{"-", "6"}]]}], "Qtrachee"], "-", "ttogenstart"}], 
              ")"}]}], 
            FractionBox[
             RowBox[{
              RowBox[{"(", 
               RowBox[{"tflow", "-", 
                FractionBox[
                 RowBox[{"106", " ", 
                  SuperscriptBox["10", 
                   RowBox[{"-", "6"}]]}], "Qtrachee"]}], ")"}], " ", 
              FractionBox["Qtrachee", 
               SuperscriptBox["2", 
                RowBox[{"ngenstart", "-", "1"}]]]}], 
             RowBox[{"Length", "[", "iter", "]"}]]], "}"}]}], "]"}]}], 
       "]"}]}], ";"}]}], "\[IndentingNewLine]", "\[IndentingNewLine]", 
   "\[IndentingNewLine]", "]"}], ";"}], "\[IndentingNewLine]", 
 RowBox[{"If", "[", 
  RowBox[{
   RowBox[{"insporexp", " ", "\[Equal]", " ", "1"}], ",", 
   "\[IndentingNewLine]", 
   RowBox[{
    RowBox[{"Print", "[", 
     RowBox[{"\"\<Average delivery time (s): \>\"", ",", 
      RowBox[{"Mean", "[", "listoxygenation", "]"}]}], "]"}], ";", 
    "\[IndentingNewLine]", 
    RowBox[{"Print", "[", 
     RowBox[{"\"\<Standard deviation of the delivery time (s): \>\"", ",", 
      RowBox[{"StandardDeviation", "[", "listoxygenation", "]"}]}], "]"}], 
    ";", "\[IndentingNewLine]", 
    RowBox[{"gr1", " ", "=", " ", 
     RowBox[{"Histogram", "[", 
      RowBox[{"listoxygenation", ",", "20", ",", "\"\<Probability\>\"", ",", 
       RowBox[{"ChartElementFunction", "\[Rule]", "\"\<Rectangle\>\""}], ",", 
       
       RowBox[{"Frame", " ", "\[Rule]", " ", "True"}], ",", 
       RowBox[{"Axes", " ", "\[Rule]", " ", "False"}], ",", 
       RowBox[{"FrameLabel", "\[Rule]", 
        RowBox[{"{", 
         RowBox[{
         "\"\<Delivery time to the acini (s)\>\"", ",", 
          "\"\<Probability of occurence\>\""}], "}"}]}], ",", " ", 
       RowBox[{"PlotRange", " ", "\[Rule]", " ", "All"}], ",", " ", 
       RowBox[{"BaseStyle", "->", 
        RowBox[{"{", 
         RowBox[{
          RowBox[{"FontFamily", "->", "\"\<Times\>\""}], ",", 
          RowBox[{"FontSize", "\[Rule]", "16"}]}], "}"}]}], ",", 
       RowBox[{"ColorFunction", "\[Rule]", 
        RowBox[{"Function", "[", 
         RowBox[{
          RowBox[{"{", "height", "}"}], ",", 
          RowBox[{"Opacity", "[", "height", "]"}]}], "]"}]}], ",", 
       RowBox[{"ChartStyle", "\[Rule]", 
        RowBox[{"RGBColor", "[", 
         RowBox[{"0.53", ",", "0.5", ",", "0.6"}], "]"}]}]}], "]"}]}], ";", 
    "\[IndentingNewLine]", 
    RowBox[{"Print", "[", 
     RowBox[{"\"\<Average supply ratio: \>\"", ",", 
      RowBox[{"Mean", "[", "listfracresidence", "]"}]}], "]"}], ";", 
    "\[IndentingNewLine]", 
    RowBox[{"Print", "[", 
     RowBox[{"\"\<Standard deviation of the supply ratio: \>\"", ",", 
      RowBox[{"StandardDeviation", "[", "listfracresidence", "]"}]}], "]"}], 
    ";", "\[IndentingNewLine]", 
    RowBox[{"gr2", " ", "=", " ", 
     RowBox[{"Histogram", "[", 
      RowBox[{"listfracresidence", ",", "20", ",", "\"\<Probability\>\"", ",", 
       RowBox[{"ChartElementFunction", "\[Rule]", "\"\<Rectangle\>\""}], ",", 
       
       RowBox[{"Frame", " ", "\[Rule]", " ", "True"}], ",", 
       RowBox[{"Axes", " ", "\[Rule]", " ", "False"}], ",", 
       RowBox[{"FrameLabel", "\[Rule]", 
        RowBox[{"{", 
         RowBox[{
         "\"\<\[CapitalOmega] (-)\>\"", ",", 
          "\"\<Probability of occurence\>\""}], "}"}]}], ",", " ", 
       RowBox[{"PlotRange", " ", "\[Rule]", " ", "All"}], ",", " ", 
       RowBox[{"BaseStyle", "->", 
        RowBox[{"{", 
         RowBox[{
          RowBox[{"FontFamily", "->", "\"\<Times\>\""}], ",", 
          RowBox[{"FontSize", "\[Rule]", "16"}]}], "}"}]}], ",", 
       RowBox[{"ColorFunction", "\[Rule]", 
        RowBox[{"Function", "[", 
         RowBox[{
          RowBox[{"{", "height", "}"}], ",", 
          RowBox[{"Opacity", "[", "height", "]"}]}], "]"}]}], ",", 
       RowBox[{"ChartStyle", "\[Rule]", 
        RowBox[{"RGBColor", "[", 
         RowBox[{"0.53", ",", "0.5", ",", "0.6"}], "]"}]}]}], "]"}]}], ";", 
    "\[IndentingNewLine]", 
    RowBox[{"GraphicsRow", "[", 
     RowBox[{"{", 
      RowBox[{"gr1", ",", "gr2"}], "}"}], "]"}]}], ",", "\[IndentingNewLine]",
    "\[IndentingNewLine]", 
   RowBox[{
    RowBox[{"listresidence", "=", " ", 
     RowBox[{"listresidence", "+", "ttogenstart"}]}], ";", 
    "\[IndentingNewLine]", 
    RowBox[{"Print", "[", 
     RowBox[{
     "\"\<Average travel time from the acini to the trachea (s) : \>\"", ",", 
      
      RowBox[{"Mean", "[", "listresidence", "]"}]}], "]"}], ";", 
    "\[IndentingNewLine]", 
    RowBox[{"Print", "[", 
     RowBox[{
     "\"\<Standard deviation of the time from the acini to the trachea (s) : \
\>\"", ",", 
      RowBox[{"StandardDeviation", "[", "listresidence", "]"}]}], "]"}], ";", 
    "\[IndentingNewLine]", 
    RowBox[{"Histogram", "[", 
     RowBox[{"listresidence", ",", "20", ",", "\"\<Probability\>\"", ",", 
      RowBox[{"ChartElementFunction", "\[Rule]", "\"\<Rectangle\>\""}], ",", 
      RowBox[{"Frame", " ", "\[Rule]", " ", "True"}], ",", 
      RowBox[{"Axes", " ", "\[Rule]", " ", "False"}], ",", 
      RowBox[{"FrameLabel", "\[Rule]", 
       RowBox[{"{", 
        RowBox[{
        "\"\<Time acini to trachea\>\"", ",", 
         "\"\<Probability of occurence\>\""}], "}"}]}], ",", " ", 
      RowBox[{"PlotRange", " ", "\[Rule]", " ", "All"}], ",", " ", 
      RowBox[{"BaseStyle", "->", 
       RowBox[{"{", 
        RowBox[{
         RowBox[{"FontFamily", "->", "\"\<Times\>\""}], ",", 
         RowBox[{"FontSize", "\[Rule]", "16"}]}], "}"}]}], ",", 
      RowBox[{"ColorFunction", "\[Rule]", 
       RowBox[{"Function", "[", 
        RowBox[{
         RowBox[{"{", "height", "}"}], ",", 
         RowBox[{"Opacity", "[", "height", "]"}]}], "]"}]}], ",", 
      RowBox[{"ChartStyle", "\[Rule]", 
       RowBox[{"RGBColor", "[", 
        RowBox[{"0.53", ",", "0.5", ",", "0.6"}], "]"}]}]}], "]"}]}]}], 
  "\[IndentingNewLine]", "]"}]}], "Input",
 CellChangeTimes->{{3.788167103833578*^9, 3.788167135859873*^9}, {
   3.788167166688095*^9, 3.788167197784107*^9}, {3.788167363663147*^9, 
   3.788167380882867*^9}, {3.7881677371480455`*^9, 3.788167817103369*^9}, {
   3.788167889239725*^9, 3.788167918803917*^9}, {3.788167956004223*^9, 
   3.7881680244054565`*^9}, {3.7881732665617914`*^9, 
   3.7881734182256565`*^9}, {3.78817349115695*^9, 3.788173546989788*^9}, {
   3.7881735996706085`*^9, 3.7881737218447933`*^9}, {3.788173883702281*^9, 
   3.7881738923304543`*^9}, {3.7881746147855587`*^9, 3.788174616975597*^9}, {
   3.7881747281165953`*^9, 3.788174738933325*^9}, {3.7881753082948117`*^9, 
   3.7881753084979267`*^9}, {3.788175623703466*^9, 3.788175658935422*^9}, 
   3.788175726663598*^9, {3.788175775139304*^9, 3.788175777202412*^9}, {
   3.7881758146275487`*^9, 3.7881758500601463`*^9}, {3.7881759935307136`*^9, 
   3.788176007843941*^9}, {3.7881761357480035`*^9, 3.788176144327076*^9}, {
   3.788697857309284*^9, 3.7886978602340393`*^9}, {3.788698839910361*^9, 
   3.788698840541876*^9}, {3.788699438585215*^9, 3.788699444610588*^9}, {
   3.795424622020832*^9, 3.7954247138261185`*^9}, {3.796964666747629*^9, 
   3.7969647305047035`*^9}, {3.7969658351398983`*^9, 
   3.7969658359900894`*^9}, {3.8079436708741517`*^9, 3.80794370668941*^9}, {
   3.8079439337596245`*^9, 3.807944000756366*^9}, {3.8079509031049943`*^9, 
   3.8079509337230325`*^9}, {3.8091859452572813`*^9, 3.809185949453156*^9}, {
   3.8091860068403273`*^9, 3.8091860240744057`*^9}, {3.809186069662718*^9, 
   3.80918612747512*^9}, {3.809186218647526*^9, 3.80918640842095*^9}, {
   3.809186813211466*^9, 3.809186819206276*^9}, {3.8091868496053457`*^9, 
   3.809186920231711*^9}, {3.8092361837174*^9, 3.809236411866901*^9}, 
   3.809236442044346*^9, 3.8093532934437838`*^9, {3.8094139085522423`*^9, 
   3.809413928225486*^9}, {3.8094140810967903`*^9, 3.809414095078849*^9}, {
   3.8094141417252703`*^9, 3.809414241542138*^9}, {3.8094142762980127`*^9, 
   3.8094143064743032`*^9}, {3.8094143810072517`*^9, 3.809414495700158*^9}, {
   3.80941458467102*^9, 3.809414628177297*^9}, {3.8094151078364143`*^9, 
   3.809415223619665*^9}, 3.8094152665080967`*^9, {3.809504621523963*^9, 
   3.809504659420195*^9}, 3.8095096096001253`*^9, {3.8095117237959223`*^9, 
   3.809511725354644*^9}, 3.8095117780195208`*^9, {3.809511812341137*^9, 
   3.809511814987741*^9}, {3.8095123971189137`*^9, 3.8095124427884502`*^9}, 
   3.8095168057006607`*^9, {3.809522242874304*^9, 3.80952224344226*^9}, {
   3.811399333724832*^9, 3.811399334170891*^9}},
 CellLabel->
  "In[120]:=",ExpressionUUID->"3021b091-9098-40ed-a6ac-2f542b06f935"],

Cell[CellGroupData[{

Cell[BoxData[
 InterpretationBox[
  RowBox[{"\<\"Average travel time from the acini to the trachea (s) : \"\>", 
   "\[InvisibleSpace]", "2.2619723479348632`"}],
  SequenceForm[
  "Average travel time from the acini to the trachea (s) : ", 
   2.2619723479348632`],
  Editable->False]], "Print",
 CellChangeTimes->{{3.809414273056534*^9, 3.8094142937645693`*^9}, {
   3.809414463416363*^9, 3.809414496491067*^9}, 3.809415027241583*^9, 
   3.809415109367573*^9, 3.8094151404971457`*^9, {3.809415211837843*^9, 
   3.8094152246438007`*^9}, 3.809415267080613*^9, 3.80951012720605*^9, {
   3.809522228478602*^9, 3.8095222442737923`*^9}, 3.809764601374728*^9, 
   3.8113993108135223`*^9, 3.81140136243011*^9, 3.811402108157218*^9, 
   3.8114028038298473`*^9, 3.811403045861226*^9, 3.8114031392325993`*^9, 
   3.8114045339194317`*^9, 3.811406569663118*^9, 3.8114070511976137`*^9, 
   3.811416617885621*^9},
 CellLabel->
  "During evaluation of \
In[120]:=",ExpressionUUID->"f7473297-a350-4d3f-aab1-70855a1018d2"],

Cell[BoxData[
 InterpretationBox[
  RowBox[{"\<\"Standard deviation of the time from the acini to the trachea \
(s) : \"\>", "\[InvisibleSpace]", "0.41526282913541485`"}],
  SequenceForm[
  "Standard deviation of the time from the acini to the trachea (s) : ", 
   0.41526282913541485`],
  Editable->False]], "Print",
 CellChangeTimes->{{3.809414273056534*^9, 3.8094142937645693`*^9}, {
   3.809414463416363*^9, 3.809414496491067*^9}, 3.809415027241583*^9, 
   3.809415109367573*^9, 3.8094151404971457`*^9, {3.809415211837843*^9, 
   3.8094152246438007`*^9}, 3.809415267080613*^9, 3.80951012720605*^9, {
   3.809522228478602*^9, 3.8095222442737923`*^9}, 3.809764601374728*^9, 
   3.8113993108135223`*^9, 3.81140136243011*^9, 3.811402108157218*^9, 
   3.8114028038298473`*^9, 3.811403045861226*^9, 3.8114031392325993`*^9, 
   3.8114045339194317`*^9, 3.811406569663118*^9, 3.8114070511976137`*^9, 
   3.811416617894745*^9},
 CellLabel->
  "During evaluation of \
In[120]:=",ExpressionUUID->"77887343-afa7-42fe-92ed-74bbf467fcd9"]
}, Open  ]],

Cell[BoxData[
 GraphicsBox[{
   {RGBColor[0.53, 0.5, 0.6], EdgeForm[{Opacity[0.504], Thickness[
    Small]}], {}, 
    {RGBColor[0.53, 0.5, 0.6], EdgeForm[{Opacity[0.504], Thickness[Small]}], 
     {Opacity[0.], RectangleBox[{1.2, 0}, {1.3, 0.00045599635202918376},
       RoundingRadius->0]}, 
     {Opacity[0.01195219123505976], 
      RectangleBox[{1.3, 0}, {1.4, 0.001823985408116735},
       RoundingRadius->0]}, 
     {Opacity[0.08366533864541834], 
      RectangleBox[{1.4, 0}, {1.5, 0.010031919744642043},
       RoundingRadius->0]}, 
     {Opacity[0.13147410358565736`], 
      RectangleBox[{1.5, 0}, {1.6, 0.015503875968992248},
       RoundingRadius->0]}, 
     {Opacity[0.26294820717131473`], 
      RectangleBox[{1.6, 0}, {1.7, 0.030551755585955312},
       RoundingRadius->0]}, 
     {Opacity[0.44621513944223107`], 
      RectangleBox[{1.7, 0}, {1.8, 0.051527587779297765},
       RoundingRadius->0]}, 
     {Opacity[0.7131474103585658], 
      RectangleBox[{1.8, 0}, {1.9, 0.08207934336525308},
       RoundingRadius->0]}, 
     {Opacity[0.7689243027888446], 
      RectangleBox[{1.9, 0}, {2., 0.08846329229366165},
       RoundingRadius->0]}, 
     {Opacity[1.], RectangleBox[{2., 0}, {2.1, 0.11491108071135431},
       RoundingRadius->0]}, 
     {Opacity[0.7609561752988048], 
      RectangleBox[{2.1, 0}, {2.2, 0.08755129958960328},
       RoundingRadius->0]}, 
     {Opacity[0.9282868525896415], 
      RectangleBox[{2.2, 0}, {2.3, 0.106703146374829},
       RoundingRadius->0]}, 
     {Opacity[0.7131474103585658], 
      RectangleBox[{2.3, 0}, {2.4, 0.08207934336525308},
       RoundingRadius->0]}, 
     {Opacity[0.6533864541832669], 
      RectangleBox[{2.4, 0}, {2.5, 0.07523939808481532},
       RoundingRadius->0]}, 
     {Opacity[0.5617529880478088], 
      RectangleBox[{2.5, 0}, {2.6, 0.0647514819881441},
       RoundingRadius->0]}, 
     {Opacity[0.4063745019920319], 
      RectangleBox[{2.6, 0}, {2.7, 0.04696762425900593},
       RoundingRadius->0]}, 
     {Opacity[0.27888446215139445`], 
      RectangleBox[{2.7, 0}, {2.8, 0.03237574099407205},
       RoundingRadius->0]}, 
     {Opacity[0.2589641434262948], 
      RectangleBox[{2.8, 0}, {2.9, 0.030095759233926128},
       RoundingRadius->0]}, 
     {Opacity[0.22310756972111553`], 
      RectangleBox[{2.9, 0}, {3., 0.025991792065663474},
       RoundingRadius->0]}, 
     {Opacity[0.11952191235059761`], 
      RectangleBox[{3., 0}, {3.1, 0.014135886912904697},
       RoundingRadius->0]}, 
     {Opacity[0.10358565737051793`], 
      RectangleBox[{3.1, 0}, {3.2, 0.012311901504787962},
       RoundingRadius->0]}, 
     {Opacity[0.07171314741035857], 
      RectangleBox[{3.2, 0}, {3.3, 0.008663930688554491},
       RoundingRadius->0]}, 
     {Opacity[0.06772908366533865], 
      RectangleBox[{3.3, 0}, {3.4, 0.008207934336525308},
       RoundingRadius->0]}, 
     {Opacity[0.], RectangleBox[{3.4, 0}, {3.5, 0.00045599635202918376},
       RoundingRadius->0]}, 
     {Opacity[0.00796812749003984], 
      RectangleBox[{3.5, 0}, {3.6, 0.0013679890560875513},
       RoundingRadius->0]}, 
     {Opacity[0.03187250996015936], 
      RectangleBox[{3.6, 0}, {3.7, 0.004103967168262654},
       RoundingRadius->0]}, 
     {Opacity[0.01195219123505976], 
      RectangleBox[{3.7, 0}, {3.8, 0.001823985408116735},
       RoundingRadius->0]}, 
     {Opacity[0.00398406374501992], 
      RectangleBox[{3.8, 0}, {3.9, 0.0009119927040583675},
       RoundingRadius->0]}, 
     {Opacity[0.00398406374501992], 
      RectangleBox[{3.9, 0}, {4., 0.0009119927040583675},
       RoundingRadius->
        0]}}, {}, {}}, {{}, {}, {}, {}, {}, {}, {}, {}, {}, {}, {}, {}, {}, \
{}, {}, {}, {}, {}, {}, {}, {}, {}, {}, {}, {}, {}, {}, {}}},
  AspectRatio->NCache[GoldenRatio^(-1), 0.6180339887498948],
  Axes->{False, False},
  AxesLabel->{None, None},
  AxesOrigin->{1.144, 0},
  BaseStyle->{FontFamily -> "Times", FontSize -> 16},
  Frame->True,
  FrameLabel->{{
     FormBox["\"Probability of occurence\"", TraditionalForm], None}, {
     FormBox["\"Time acini to trachea\"", TraditionalForm], None}},
  FrameTicks->{{Automatic, Automatic}, {Automatic, Automatic}},
  GridLines->{None, None},
  GridLinesStyle->Directive[
    GrayLevel[0.5, 0.4]],
  ImageSize->{760.0598958333326, 248.},
  PlotRange->{{1.2, 4.}, {All, All}},
  PlotRangePadding->{{
     Scaled[0.02], 
     Scaled[0.02]}, {None, 
     Scaled[0.05]}},
  Ticks->{Automatic, Automatic}]], "Output",
 CellChangeTimes->{{3.809414287506605*^9, 3.809414293825646*^9}, {
   3.809414463468107*^9, 3.809414496563055*^9}, 3.8094150273055696`*^9, {
   3.809415126785995*^9, 3.8094151406060143`*^9}, {3.8094152120517893`*^9, 
   3.80941522505499*^9}, 3.8094152671451263`*^9, 3.809510127245922*^9, {
   3.8095222285225554`*^9, 3.8095222443179417`*^9}, 3.809764601536825*^9, 
   3.811399310859964*^9, 3.8114013624714203`*^9, 3.811402108196886*^9, 
   3.811402803867951*^9, 3.811403045899344*^9, 3.8114031392739077`*^9, 
   3.811404533959145*^9, 3.811406569701161*^9, 3.811407051242199*^9, 
   3.811416617962783*^9},
 CellLabel->
  "Out[127]=",ExpressionUUID->"c6a5a4ba-bd95-47aa-af1f-5da7c1d198a3"]
}, Open  ]],

Cell[BoxData[""], "Input",
 CellChangeTimes->{{3.8091861899602547`*^9, 
  3.80918619072073*^9}},ExpressionUUID->"6289844d-1fcc-4143-b454-\
ec13e2330b12"],

Cell[CellGroupData[{

Cell[BoxData[
 RowBox[{
  StyleBox["\[IndentingNewLine]",
   FontSize->16], 
  StyleBox[
   RowBox[{"(*", " ", 
    RowBox[{
    "Submodel", " ", "of", " ", "an", " ", "acinus", " ", "during", " ", 
     "expiration", " ", "for", " ", "a", " ", "FeNO", " ", "test", " ", 
     RowBox[{"(", 
      RowBox[{
       RowBox[{"function", " ", "f"}], "-"}], ")"}]}], " ", "*)"}],
   FontSize->16], "\[IndentingNewLine]", "\[IndentingNewLine]", 
  RowBox[{
   RowBox[{
    RowBox[{"JNOwallacin", " ", "=", " ", 
     RowBox[{
      RowBox[{
       FractionBox[
        RowBox[{
         SuperscriptBox["10", "9"], " ", "8.314", " ", 
         RowBox[{"(", 
          RowBox[{"273.15", " ", "+", " ", "37"}], ")"}]}], "Patm"], 
       FractionBox["1", "101325"], 
       FractionBox[
        RowBox[{"Prod", " ", "\[Delta]e"}], "2"], 
       FractionBox[
        RowBox[{"\[Delta]e", "+", " ", 
         RowBox[{"2", " ", "\[Delta]m"}]}], 
        RowBox[{"\[Delta]e", "+", "\[Delta]m"}]]}], "/.", 
      RowBox[{"{", 
       RowBox[{"Ha", " ", "\[Rule]", " ", 
        SqrtBox[
         FractionBox[
          RowBox[{"kcin", " ", 
           SuperscriptBox["\[Delta]e", "2"]}], "Df"]]}], "}"}]}]}], ";"}], 
   " ", 
   RowBox[{"(*", " ", 
    RowBox[{
    "Transfer", " ", "flux", " ", "density", " ", "of", " ", "NO", " ", 
     "between", " ", "the", " ", "wall", " ", "of", " ", "an", " ", "airway", 
     " ", "in", " ", "an", " ", "acinus", " ", "and", " ", "the", " ", 
     "lumen"}], " ", "*)"}], "\[IndentingNewLine]", 
   RowBox[{
    RowBox[{"nbalv", " ", "=", " ", 
     RowBox[{"{", 
      RowBox[{
      "11.65685618348843`", ",", "26.410064790715975`", ",", 
       "41.618619342611034`", ",", "87.15321380936271`", ",", 
       "102.13409538892401`", ",", "122.61327925034556`", ",", 
       "123.16538620825493`"}], "}"}]}], ";"}], "  ", 
   RowBox[{"(*", " ", 
    RowBox[{
    "Number", " ", "of", " ", "alveoli", " ", "in", " ", "the", " ", 
     "different", " ", "generations", " ", "of", " ", "an", " ", "acinus"}], 
    " ", "*)"}], "\[IndentingNewLine]", "\[IndentingNewLine]", 
   RowBox[{"(*", " ", 
    RowBox[{
     RowBox[{
     "The", " ", "following", " ", "function", " ", "solves", " ", "the", " ",
       "quasi", " ", "steady", " ", "transport", " ", "equations", " ", "in", 
      " ", "an", " ", "acinus", " ", "to", " ", "give", " ", "the", " ", 
      "link", " ", "between", " ", "the", " ", "dimensionless", " ", 
      "concentration", " ", "gradient", " ", "at", " ", "the", " ", "inlet", 
      " ", "of", " ", "an", " ", "acinus", " ", 
      RowBox[{"(", 
       RowBox[{
        RowBox[{"i", ".", "e", ".", " ", "it"}], " ", "should", " ", "be", 
        " ", "divided", " ", "by", " ", "La", " ", "to", " ", "express", " ", 
        "the", " ", "dimensional", " ", "gradient"}], ")"}]}], ",", " ", 
     RowBox[{
     "the", " ", "concentration", " ", "at", " ", "this", " ", "inlet", " ", 
      RowBox[{"(", 
       RowBox[{"in", " ", "ppb"}], ")"}]}], ",", " ", 
     RowBox[{
     "the", " ", "Peclet", " ", "number", " ", "of", " ", "the", " ", "flow", 
      " ", "in", " ", "the", " ", "first", " ", "generation", " ", "of", " ", 
      "the", " ", "acinus", " ", "and", " ", "the", " ", "perfusion", " ", 
      "coefficient", " ", "\"\<percoef\>\""}]}], " ", "*)"}], 
   "\[IndentingNewLine]", 
   RowBox[{
    RowBox[{
     RowBox[{"Gradacadim", "[", 
      RowBox[{"Cinletac_", ",", " ", "Pecletinletac_", ",", "percoef_"}], 
      "]"}], " ", ":=", " ", "\[IndentingNewLine]", 
     RowBox[{"(", "\[IndentingNewLine]", 
      RowBox[{
       RowBox[{
        RowBox[{"Cgen", "[", "z_", "]"}], " ", "=", " ", 
        RowBox[{
         RowBox[{
          RowBox[{"CNO", "[", "z", "]"}], "/.", 
          RowBox[{
           RowBox[{"DSolve", "[", 
            RowBox[{
             RowBox[{
              RowBox[{
               RowBox[{"-", 
                FractionBox["V", "La"]}], 
               RowBox[{
                RowBox[{"CNO", "'"}], "[", "z", "]"}]}], " ", "\[Equal]", 
              RowBox[{
               RowBox[{
                FractionBox["1", "Patm"], " ", 
                FractionBox["Dair", 
                 SuperscriptBox["La", "2"]], " ", 
                RowBox[{
                 RowBox[{"CNO", "''"}], "[", "z", "]"}]}], "+", 
               RowBox[{
                FractionBox["4", "Da"], 
                RowBox[{"(", 
                 RowBox[{
                  RowBox[{
                   RowBox[{"(", 
                    RowBox[{"1", "-", "\[Phi]alvloc"}], ")"}], 
                   "JNOwallacin"}], "-", 
                  RowBox[{"\[Beta]alvloc", " ", "percoef", " ", "kalv", " ", 
                   RowBox[{"(", 
                    RowBox[{
                    RowBox[{"CNO", "[", "z", "]"}], "-", 
                    FractionBox["Ceq", "Patm"]}], ")"}]}]}], ")"}]}]}]}], ",", 
             RowBox[{"CNO", "[", "z", "]"}], ",", "z"}], "]"}], "[", 
           RowBox[{"[", "1", "]"}], "]"}]}], "/.", "rlist"}]}], ";", 
       RowBox[{"(*", " ", 
        RowBox[{
         RowBox[{
         "Transport", " ", "equation", " ", "in", " ", "an", " ", "acinus"}], 
         ",", " ", 
         RowBox[{"during", " ", 
          RowBox[{"expiration", ".", " ", "To"}], " ", "simulate", " ", 
          "inspiration"}], ",", " ", 
         RowBox[{
         "the", " ", "minus", " ", "sign", " ", "on", " ", "the", " ", "left",
           " ", "hand", " ", "side", " ", "should", " ", "be", " ", 
          "removed"}]}], " ", "*)"}], "\[IndentingNewLine]", 
       RowBox[{"\[Beta]alv", " ", "=", " ", 
        RowBox[{"Table", "[", 
         RowBox[{
          FractionBox[
           RowBox[{
            RowBox[{"nbalv", "[", 
             RowBox[{"[", "i", "]"}], "]"}], 
            FractionBox[
             RowBox[{"\[Pi]", " ", 
              SuperscriptBox["dalv", "2"]}], "2"]}], 
           RowBox[{" ", 
            RowBox[{"La", " ", "\[Pi]", " ", "Da", " "}]}]], ",", 
          RowBox[{"{", 
           RowBox[{"i", ",", "1", ",", "7"}], "}"}]}], "]"}]}], ";", 
       RowBox[{"(*", " ", 
        RowBox[{
         RowBox[{
         "Exchange", " ", "surface", " ", "between", " ", "the", " ", 
          "alveoli", " ", "and", " ", "the", " ", "lumen", " ", "of", " ", 
          "an", " ", "airway", " ", "in", " ", "an", " ", "acinus"}], ",", 
         " ", 
         RowBox[{
         "per", " ", "unit", " ", "of", " ", "theoretical", " ", "lateral", 
          " ", "wall", " ", "surface"}]}], " ", "*)"}], "\[IndentingNewLine]", 
       RowBox[{"\[Phi]alv", " ", "=", " ", 
        RowBox[{"Table", "[", 
         RowBox[{
          RowBox[{"Min", "[", 
           RowBox[{
            FractionBox[
             RowBox[{
              RowBox[{"nbalv", "[", 
               RowBox[{"[", "i", "]"}], "]"}], "\[Pi]", " ", 
              SuperscriptBox[
               RowBox[{"(", 
                FractionBox["dalv", "2"], ")"}], "2"]}], 
             RowBox[{"La", " ", "\[Pi]", " ", "Da"}]], ",", "1"}], "]"}], ",", 
          RowBox[{"{", 
           RowBox[{"i", ",", "1", ",", "7"}], "}"}]}], "]"}]}], ";", 
       RowBox[{"(*", " ", 
        RowBox[{
        "Fraction", " ", "of", " ", "the", " ", "theoretical", " ", "lateral",
          " ", "wall", " ", "surface", " ", "of", " ", "an", " ", "airway", 
         " ", "in", " ", "an", " ", "acinus", " ", "covered", " ", "by", " ", 
         "alveoli"}], " ", "*)"}], "\[IndentingNewLine]", 
       RowBox[{"Centree", " ", "=", " ", "Cinletac"}], ";", 
       "\[IndentingNewLine]", 
       RowBox[{"Pecletgen1", " ", "=", " ", "Pecletinletac"}], ";", 
       "\[IndentingNewLine]", 
       RowBox[{"Vex", " ", "=", " ", 
        RowBox[{
         RowBox[{"Join", "[", 
          RowBox[{
           RowBox[{"Table", "[", 
            RowBox[{
             RowBox[{
              FractionBox[
               RowBox[{"Pecletgen1", " ", "Dair"}], "La"], 
              FractionBox["1", "Patm"], 
              FractionBox["1", 
               SuperscriptBox["2", 
                RowBox[{"i", "-", "1"}]]]}], ",", 
             RowBox[{"{", 
              RowBox[{"i", ",", "1", ",", "3"}], "}"}]}], "]"}], ",", 
           RowBox[{"{", 
            RowBox[{"0", ",", "0", ",", "0", ",", "0"}], "}"}]}], "]"}], "/.",
          "rlist"}]}], ";", " ", 
       RowBox[{"(*", " ", 
        RowBox[{
        "Velocity", " ", "in", " ", "the", " ", "three", " ", "first", " ", 
         "generations", " ", "of", " ", "the", " ", "acinus"}], " ", "*)"}], 
       "\[IndentingNewLine]", 
       RowBox[{"inc", " ", "=", " ", 
        RowBox[{"Table", "[", 
         RowBox[{
          RowBox[{"Aa", "[", "i", "]"}], ",", 
          RowBox[{"{", 
           RowBox[{"i", ",", "1", ",", "7"}], "}"}]}], "]"}]}], ";", 
       "\[IndentingNewLine]", 
       RowBox[{"inc", " ", "=", " ", 
        RowBox[{"Join", "[", 
         RowBox[{"inc", ",", 
          RowBox[{"Table", "[", 
           RowBox[{
            RowBox[{"Bb", "[", "i", "]"}], ",", 
            RowBox[{"{", 
             RowBox[{"i", ",", "1", ",", "7"}], "}"}]}], "]"}]}], "]"}]}], 
       ";", "\[IndentingNewLine]", 
       RowBox[{"eq", " ", "=", " ", 
        RowBox[{"{", 
         RowBox[{
          RowBox[{
           RowBox[{"(", 
            RowBox[{
             RowBox[{"Cgen", "[", "0", "]"}], "/.", 
             RowBox[{"{", 
              RowBox[{
               RowBox[{"V", " ", "\[Rule]", " ", 
                RowBox[{"Vex", "[", 
                 RowBox[{"[", "1", "]"}], "]"}]}], ",", 
               RowBox[{"\[Phi]alvloc", "\[Rule]", " ", 
                RowBox[{"\[Phi]alv", "[", 
                 RowBox[{"[", "1", "]"}], "]"}]}], ",", 
               RowBox[{"\[Beta]alvloc", "\[Rule]", " ", 
                RowBox[{"\[Beta]alv", "[", 
                 RowBox[{"[", "1", "]"}], "]"}]}], ",", 
               RowBox[{
                RowBox[{"C", "[", "1", "]"}], "\[Rule]", " ", 
                RowBox[{"Aa", "[", "1", "]"}]}], ",", " ", 
               RowBox[{
                RowBox[{"C", "[", "2", "]"}], "\[Rule]", " ", 
                RowBox[{"Bb", "[", "1", "]"}]}]}], "}"}]}], ")"}], "\[Equal]",
            " ", "Centree"}], ",", " ", 
          RowBox[{
           RowBox[{"(", 
            RowBox[{
             RowBox[{
              RowBox[{"Cgen", "'"}], "[", "1", "]"}], "/.", 
             RowBox[{"{", 
              RowBox[{
               RowBox[{"V", " ", "\[Rule]", " ", 
                RowBox[{"Vex", "[", 
                 RowBox[{"[", "7", "]"}], "]"}]}], ",", 
               RowBox[{"\[Phi]alvloc", "\[Rule]", " ", 
                RowBox[{"\[Phi]alv", "[", 
                 RowBox[{"[", "7", "]"}], "]"}]}], ",", 
               RowBox[{"\[Beta]alvloc", "\[Rule]", " ", 
                RowBox[{"\[Beta]alv", "[", 
                 RowBox[{"[", "7", "]"}], "]"}]}], ",", 
               RowBox[{
                RowBox[{"C", "[", "1", "]"}], "\[Rule]", " ", 
                RowBox[{"Aa", "[", "7", "]"}]}], ",", " ", 
               RowBox[{
                RowBox[{"C", "[", "2", "]"}], "\[Rule]", " ", 
                RowBox[{"Bb", "[", "7", "]"}]}]}], "}"}]}], ")"}], "\[Equal]",
            " ", "0"}]}], "}"}]}], ";", "\[IndentingNewLine]", 
       RowBox[{"eq", " ", "=", " ", 
        RowBox[{"Join", "[", 
         RowBox[{"eq", ",", 
          RowBox[{"Table", "[", 
           RowBox[{
            RowBox[{
             RowBox[{"(", 
              RowBox[{
               RowBox[{"Cgen", "[", "1", "]"}], "/.", 
               RowBox[{"{", 
                RowBox[{
                 RowBox[{"V", " ", "\[Rule]", " ", 
                  RowBox[{"Vex", "[", 
                   RowBox[{"[", "i", "]"}], "]"}]}], ",", 
                 RowBox[{"\[Phi]alvloc", "\[Rule]", " ", 
                  RowBox[{"\[Phi]alv", "[", 
                   RowBox[{"[", "i", "]"}], "]"}]}], ",", 
                 RowBox[{"\[Beta]alvloc", "\[Rule]", " ", 
                  RowBox[{"\[Beta]alv", "[", 
                   RowBox[{"[", "i", "]"}], "]"}]}], ",", 
                 RowBox[{
                  RowBox[{"C", "[", "1", "]"}], "\[Rule]", " ", 
                  RowBox[{"Aa", "[", "i", "]"}]}], ",", " ", 
                 RowBox[{
                  RowBox[{"C", "[", "2", "]"}], "\[Rule]", " ", 
                  RowBox[{"Bb", "[", "i", "]"}]}]}], "}"}]}], ")"}], 
             "\[Equal]", " ", 
             RowBox[{"(", 
              RowBox[{
               RowBox[{"Cgen", "[", "0", "]"}], "/.", 
               RowBox[{"{", 
                RowBox[{
                 RowBox[{"V", " ", "\[Rule]", " ", 
                  RowBox[{"Vex", "[", 
                   RowBox[{"[", 
                    RowBox[{"i", "+", "1"}], "]"}], "]"}]}], ",", 
                 RowBox[{"\[Phi]alvloc", "\[Rule]", " ", 
                  RowBox[{"\[Phi]alv", "[", 
                   RowBox[{"[", 
                    RowBox[{"i", "+", "1"}], "]"}], "]"}]}], ",", 
                 RowBox[{"\[Beta]alvloc", "\[Rule]", " ", 
                  RowBox[{"\[Beta]alv", "[", 
                   RowBox[{"[", 
                    RowBox[{"i", "+", "1"}], "]"}], "]"}]}], ",", 
                 RowBox[{
                  RowBox[{"C", "[", "1", "]"}], "\[Rule]", " ", 
                  RowBox[{"Aa", "[", 
                   RowBox[{"i", "+", "1"}], "]"}]}], ",", " ", 
                 RowBox[{
                  RowBox[{"C", "[", "2", "]"}], "\[Rule]", " ", 
                  RowBox[{"Bb", "[", 
                   RowBox[{"i", "+", "1"}], "]"}]}]}], "}"}]}], ")"}]}], ",", 
            
            RowBox[{"{", 
             RowBox[{"i", ",", "1", ",", "6"}], "}"}]}], "]"}]}], "]"}]}], 
       ";", "\[IndentingNewLine]", 
       RowBox[{"eq", " ", "=", " ", 
        RowBox[{"Join", "[", 
         RowBox[{"eq", ",", 
          RowBox[{"Table", "[", 
           RowBox[{
            RowBox[{
             RowBox[{"(", 
              RowBox[{
               RowBox[{
                RowBox[{"Cgen", "'"}], "[", "1", "]"}], "/.", 
               RowBox[{"{", 
                RowBox[{
                 RowBox[{"V", " ", "\[Rule]", " ", 
                  RowBox[{"Vex", "[", 
                   RowBox[{"[", "i", "]"}], "]"}]}], ",", 
                 RowBox[{"\[Phi]alvloc", "\[Rule]", " ", 
                  RowBox[{"\[Phi]alv", "[", 
                   RowBox[{"[", "i", "]"}], "]"}]}], ",", 
                 RowBox[{"\[Beta]alvloc", "\[Rule]", " ", 
                  RowBox[{"\[Beta]alv", "[", 
                   RowBox[{"[", "i", "]"}], "]"}]}], ",", 
                 RowBox[{
                  RowBox[{"C", "[", "1", "]"}], "\[Rule]", " ", 
                  RowBox[{"Aa", "[", "i", "]"}]}], ",", " ", 
                 RowBox[{
                  RowBox[{"C", "[", "2", "]"}], "\[Rule]", " ", 
                  RowBox[{"Bb", "[", "i", "]"}]}]}], "}"}]}], ")"}], 
             "\[Equal]", " ", 
             RowBox[{"(", 
              RowBox[{
               RowBox[{"2", " ", 
                RowBox[{
                 RowBox[{"Cgen", "'"}], "[", "0", "]"}]}], "/.", 
               RowBox[{"{", 
                RowBox[{
                 RowBox[{"V", " ", "\[Rule]", " ", 
                  RowBox[{"Vex", "[", 
                   RowBox[{"[", 
                    RowBox[{"i", "+", "1"}], "]"}], "]"}]}], ",", 
                 RowBox[{"\[Phi]alvloc", "\[Rule]", " ", 
                  RowBox[{"\[Phi]alv", "[", 
                   RowBox[{"[", 
                    RowBox[{"i", "+", "1"}], "]"}], "]"}]}], ",", 
                 RowBox[{"\[Beta]alvloc", "\[Rule]", " ", 
                  RowBox[{"\[Beta]alv", "[", 
                   RowBox[{"[", 
                    RowBox[{"i", "+", "1"}], "]"}], "]"}]}], ",", 
                 RowBox[{
                  RowBox[{"C", "[", "1", "]"}], "\[Rule]", " ", 
                  RowBox[{"Aa", "[", 
                   RowBox[{"i", "+", "1"}], "]"}]}], ",", " ", 
                 RowBox[{
                  RowBox[{"C", "[", "2", "]"}], "\[Rule]", " ", 
                  RowBox[{"Bb", "[", 
                   RowBox[{"i", "+", "1"}], "]"}]}]}], "}"}]}], ")"}]}], ",", 
            
            RowBox[{"{", 
             RowBox[{"i", ",", "1", ",", "2"}], "}"}]}], "]"}]}], "]"}]}], 
       ";", "\[IndentingNewLine]", 
       RowBox[{"eq", " ", "=", " ", 
        RowBox[{"Join", "[", 
         RowBox[{"eq", ",", 
          RowBox[{"{", 
           RowBox[{
            RowBox[{"(", 
             RowBox[{
              RowBox[{
               RowBox[{"\[Pi]", " ", 
                RowBox[{"(", 
                 RowBox[{"Dair", "/.", "rlist"}], ")"}], " ", 
                FractionBox[
                 SuperscriptBox["Da", "2"], 
                 RowBox[{"4", " ", "La"}]], 
                RowBox[{
                 RowBox[{"Cgen", "'"}], "[", "1", "]"}]}], "+", 
               RowBox[{
                FractionBox[
                 RowBox[{"\[Pi]", " ", 
                  SuperscriptBox["Da", "2"]}], "4"], "V", " ", 
                RowBox[{"Cgen", "[", "1", "]"}]}]}], "/.", 
              RowBox[{"{", 
               RowBox[{
                RowBox[{"V", " ", "\[Rule]", " ", 
                 RowBox[{"Vex", "[", 
                  RowBox[{"[", "3", "]"}], "]"}]}], ",", 
                RowBox[{"\[Phi]alvloc", "\[Rule]", " ", 
                 RowBox[{"\[Phi]alv", "[", 
                  RowBox[{"[", "3", "]"}], "]"}]}], ",", 
                RowBox[{"\[Beta]alvloc", "\[Rule]", " ", 
                 RowBox[{"\[Beta]alv", "[", 
                  RowBox[{"[", "3", "]"}], "]"}]}], ",", 
                RowBox[{
                 RowBox[{"C", "[", "1", "]"}], "\[Rule]", " ", 
                 RowBox[{"Aa", "[", "3", "]"}]}], ",", " ", 
                RowBox[{
                 RowBox[{"C", "[", "2", "]"}], "\[Rule]", " ", 
                 RowBox[{"Bb", "[", "3", "]"}]}]}], "}"}]}], ")"}], 
            "\[Equal]", " ", 
            RowBox[{"(", 
             RowBox[{
              RowBox[{"2", "\[Pi]", " ", 
               RowBox[{"(", 
                RowBox[{"Dair", "/.", "rlist"}], ")"}], " ", 
               FractionBox[
                SuperscriptBox["Da", "2"], 
                RowBox[{"4", " ", "La"}]], " ", 
               RowBox[{
                RowBox[{"Cgen", "'"}], "[", "0", "]"}]}], "/.", 
              RowBox[{"{", 
               RowBox[{
                RowBox[{"V", " ", "\[Rule]", " ", 
                 RowBox[{"Vex", "[", 
                  RowBox[{"[", "4", "]"}], "]"}]}], ",", 
                RowBox[{"\[Phi]alvloc", "\[Rule]", " ", 
                 RowBox[{"\[Phi]alv", "[", 
                  RowBox[{"[", "4", "]"}], "]"}]}], ",", 
                RowBox[{"\[Beta]alvloc", "\[Rule]", " ", 
                 RowBox[{"\[Beta]alv", "[", 
                  RowBox[{"[", "4", "]"}], "]"}]}], ",", 
                RowBox[{
                 RowBox[{"C", "[", "1", "]"}], "\[Rule]", " ", 
                 RowBox[{"Aa", "[", "4", "]"}]}], ",", " ", 
                RowBox[{
                 RowBox[{"C", "[", "2", "]"}], "\[Rule]", " ", 
                 RowBox[{"Bb", "[", "4", "]"}]}]}], "}"}]}], ")"}]}], "}"}]}],
          "]"}]}], ";", "\[IndentingNewLine]", 
       RowBox[{"eq", " ", "=", " ", 
        RowBox[{"Join", "[", 
         RowBox[{"eq", ",", 
          RowBox[{"Table", "[", 
           RowBox[{
            RowBox[{
             RowBox[{"(", 
              RowBox[{
               RowBox[{
                RowBox[{"Cgen", "'"}], "[", "1", "]"}], "/.", 
               RowBox[{"{", 
                RowBox[{
                 RowBox[{"V", " ", "\[Rule]", " ", 
                  RowBox[{"Vex", "[", 
                   RowBox[{"[", "i", "]"}], "]"}]}], ",", 
                 RowBox[{"\[Phi]alvloc", "\[Rule]", " ", 
                  RowBox[{"\[Phi]alv", "[", 
                   RowBox[{"[", "i", "]"}], "]"}]}], ",", 
                 RowBox[{"\[Beta]alvloc", "\[Rule]", " ", 
                  RowBox[{"\[Beta]alv", "[", 
                   RowBox[{"[", "i", "]"}], "]"}]}], ",", 
                 RowBox[{
                  RowBox[{"C", "[", "1", "]"}], "\[Rule]", " ", 
                  RowBox[{"Aa", "[", "i", "]"}]}], ",", " ", 
                 RowBox[{
                  RowBox[{"C", "[", "2", "]"}], "\[Rule]", " ", 
                  RowBox[{"Bb", "[", "i", "]"}]}]}], "}"}]}], ")"}], 
             "\[Equal]", " ", 
             RowBox[{"(", 
              RowBox[{
               RowBox[{"2", " ", 
                RowBox[{
                 RowBox[{"Cgen", "'"}], "[", "0", "]"}]}], "/.", 
               RowBox[{"{", 
                RowBox[{
                 RowBox[{"V", " ", "\[Rule]", " ", 
                  RowBox[{"Vex", "[", 
                   RowBox[{"[", 
                    RowBox[{"i", "+", "1"}], "]"}], "]"}]}], ",", 
                 RowBox[{"\[Phi]alvloc", "\[Rule]", " ", 
                  RowBox[{"\[Phi]alv", "[", 
                   RowBox[{"[", 
                    RowBox[{"i", "+", "1"}], "]"}], "]"}]}], ",", 
                 RowBox[{"\[Beta]alvloc", "\[Rule]", " ", 
                  RowBox[{"\[Beta]alv", "[", 
                   RowBox[{"[", 
                    RowBox[{"i", "+", "1"}], "]"}], "]"}]}], ",", 
                 RowBox[{
                  RowBox[{"C", "[", "1", "]"}], "\[Rule]", " ", 
                  RowBox[{"Aa", "[", 
                   RowBox[{"i", "+", "1"}], "]"}]}], ",", " ", 
                 RowBox[{
                  RowBox[{"C", "[", "2", "]"}], "\[Rule]", " ", 
                  RowBox[{"Bb", "[", 
                   RowBox[{"i", "+", "1"}], "]"}]}]}], "}"}]}], ")"}]}], ",", 
            
            RowBox[{"{", 
             RowBox[{"i", ",", "4", ",", "6"}], "}"}]}], "]"}]}], "]"}]}], 
       ";", "\[IndentingNewLine]", 
       RowBox[{"sol", " ", "=", " ", 
        RowBox[{
         RowBox[{"NSolve", "[", 
          RowBox[{"eq", ",", "inc"}], "]"}], "[", 
         RowBox[{"[", "1", "]"}], "]"}]}], ";", "\[IndentingNewLine]", 
       RowBox[{
        RowBox[{
         RowBox[{
          RowBox[{
           RowBox[{"Cgen", "'"}], "[", "0", "]"}], "/.", 
          RowBox[{"{", 
           RowBox[{
            RowBox[{"V", " ", "\[Rule]", " ", 
             RowBox[{"Vex", "[", 
              RowBox[{"[", "1", "]"}], "]"}]}], ",", 
            RowBox[{"\[Phi]alvloc", "\[Rule]", " ", 
             RowBox[{"\[Phi]alv", "[", 
              RowBox[{"[", "1", "]"}], "]"}]}], ",", 
            RowBox[{"\[Beta]alvloc", "\[Rule]", " ", 
             RowBox[{"\[Beta]alv", "[", 
              RowBox[{"[", "1", "]"}], "]"}]}], ",", 
            RowBox[{
             RowBox[{"C", "[", "1", "]"}], "\[Rule]", " ", 
             RowBox[{"Aa", "[", "1", "]"}]}], ",", " ", 
            RowBox[{
             RowBox[{"C", "[", "2", "]"}], "\[Rule]", " ", 
             RowBox[{"Bb", "[", "1", "]"}]}]}], "}"}]}], "/.", "rlist"}], "/.",
         "sol"}]}], "\[IndentingNewLine]", "\[IndentingNewLine]", ")"}]}], 
    ";"}], "\[IndentingNewLine]", 
   RowBox[{
    RowBox[{"data", "=", 
     RowBox[{"Flatten", "[", 
      RowBox[{
       RowBox[{"Table", "[", 
        RowBox[{
         RowBox[{"Table", "[", 
          RowBox[{
           RowBox[{"{", 
            RowBox[{"i", ",", "j", " ", ",", 
             RowBox[{"Gradacadim", "[", 
              RowBox[{"i", ",", "j", " ", ",", "1"}], "]"}]}], "}"}], ",", 
           RowBox[{"{", 
            RowBox[{"i", ",", "1", ",", "100", ",", "10"}], "}"}]}], "]"}], 
         ",", 
         RowBox[{"{", 
          RowBox[{"j", ",", 
           RowBox[{"Min", "[", "lPecleta", "]"}], ",", 
           RowBox[{"Max", "[", "lPecleta", "]"}], ",", "0.1"}], "}"}]}], 
        "]"}], ",", "1"}], "]"}]}], ";"}], "\[IndentingNewLine]", 
   RowBox[{
    RowBox[{
     RowBox[{"Gradacadimfit", "[", "0", "]"}], "[", 
     RowBox[{"x_", ",", "y_"}], "]"}], " ", "=", 
    RowBox[{"Fit", "[", 
     RowBox[{"data", ",", 
      RowBox[{"{", 
       RowBox[{"1", ",", "x", ",", "y", ",", 
        RowBox[{"x", " ", "y"}]}], "}"}], ",", 
      RowBox[{"{", 
       RowBox[{"x", ",", "y"}], "}"}]}], "]"}], " ", 
    RowBox[{"(*", 
     RowBox[{
      RowBox[{
       RowBox[{"Polynomial", " ", "approximation", " ", "of", " ", "f"}], 
       "-"}], ",", " ", 
      RowBox[{
      "for", " ", "the", " ", "perfusion", " ", "coefficient", " ", "equal", 
       " ", "to", " ", "1"}]}], "*)"}]}]}]}]], "Input",
 CellChangeTimes->{{3.778575592005765*^9, 3.778575603900752*^9}, {
   3.778576878352983*^9, 3.778576881950926*^9}, {3.778576939794531*^9, 
   3.778576964642962*^9}, {3.778577167126232*^9, 3.7785771778337097`*^9}, {
   3.778577565081171*^9, 3.77857756855998*^9}, {3.778577599759487*^9, 
   3.7785776529904337`*^9}, {3.778577683674872*^9, 3.778577695371393*^9}, {
   3.778577798171815*^9, 3.7785777983144083`*^9}, {3.77857808360221*^9, 
   3.778578103011387*^9}, 3.778578160670265*^9, 3.7785782467736692`*^9, {
   3.778578758607229*^9, 3.778578799270474*^9}, {3.778578888421813*^9, 
   3.778579012587508*^9}, {3.778579128809022*^9, 3.7785791305965757`*^9}, {
   3.778579861006475*^9, 3.778579873867661*^9}, {3.778580673932623*^9, 
   3.778580678999971*^9}, {3.7785808154317617`*^9, 3.778580874387702*^9}, 
   3.778580908556229*^9, {3.778581462498838*^9, 3.778581462564104*^9}, {
   3.778581642441217*^9, 3.7785816424854*^9}, 3.778581682848983*^9, 
   3.778581723439389*^9, {3.7785823915586357`*^9, 3.77858242048155*^9}, {
   3.778584521652285*^9, 3.778584564514202*^9}, {3.778586704530007*^9, 
   3.778586706405718*^9}, {3.778586834295588*^9, 3.7785868349047737`*^9}, {
   3.778664859335494*^9, 3.778664861362269*^9}, {3.778670206386119*^9, 
   3.7786702068969717`*^9}, {3.7786702539492064`*^9, 3.778670258629233*^9}, {
   3.778671565274125*^9, 3.778671571075742*^9}, {3.77867246830328*^9, 
   3.7786724685432453`*^9}, {3.778673947009417*^9, 3.778673953309819*^9}, {
   3.778674048721685*^9, 3.778674049665958*^9}, 3.778674158386733*^9, {
   3.778674263828409*^9, 3.778674264248969*^9}, 3.778829411261944*^9, {
   3.7788294484457293`*^9, 3.778829457290221*^9}, {3.778829505234316*^9, 
   3.7788295310884523`*^9}, {3.77882957113629*^9, 3.778829593646492*^9}, {
   3.778831096833715*^9, 3.778831097535158*^9}, {3.778833243788908*^9, 
   3.7788332456453123`*^9}, {3.7788335884497013`*^9, 3.778833588695401*^9}, {
   3.778833652243927*^9, 3.7788336523044233`*^9}, {3.778834027232164*^9, 
   3.778834028100728*^9}, {3.778834192529826*^9, 3.778834194249071*^9}, {
   3.7788342646472683`*^9, 3.778834265356105*^9}, {3.7788344693961678`*^9, 
   3.7788344999612713`*^9}, {3.778834601464164*^9, 3.778834632546027*^9}, {
   3.778848925810397*^9, 3.778848926584961*^9}, {3.778848977089644*^9, 
   3.7788489771958933`*^9}, {3.779117152177272*^9, 3.779117152524946*^9}, {
   3.779118501028379*^9, 3.779118505350733*^9}, {3.779175888317959*^9, 
   3.779175903646818*^9}, {3.779176135588711*^9, 3.779176137177362*^9}, {
   3.779176520763938*^9, 3.7791765286532183`*^9}, {3.779177232773138*^9, 
   3.779177243716713*^9}, {3.7791772793549137`*^9, 3.7791772883468657`*^9}, 
   3.779178685590785*^9, {3.779179226209674*^9, 3.7791792266724443`*^9}, {
   3.779203980450136*^9, 3.7792039921162024`*^9}, {3.779354871898735*^9, 
   3.77935487190801*^9}, {3.779431973653384*^9, 3.7794319737449007`*^9}, 
   3.77945761682714*^9, {3.7794581000504436`*^9, 3.7794581341910067`*^9}, 
   3.779458278724249*^9, {3.779460788345949*^9, 3.779460795851178*^9}, {
   3.779462173354641*^9, 3.779462178204887*^9}, {3.779463514321444*^9, 
   3.779463523516633*^9}, {3.7794637848522167`*^9, 3.779463854160913*^9}, {
   3.7803930453910217`*^9, 3.780393051718751*^9}, {3.780393285234043*^9, 
   3.780393306672142*^9}, {3.780396326801942*^9, 3.780396326864921*^9}, {
   3.7989668059623203`*^9, 3.7989668165263433`*^9}, {3.798966991806505*^9, 
   3.798966998520094*^9}, {3.798967122982237*^9, 3.798967126107881*^9}, 
   3.7989671765088053`*^9, {3.798967229069516*^9, 3.798967229440645*^9}, 
   3.798979743520114*^9, {3.798981290675655*^9, 3.7989813089523487`*^9}, {
   3.798981649954224*^9, 3.7989816518826036`*^9}, {3.798981764532857*^9, 
   3.7989817707426567`*^9}, {3.798981846039838*^9, 3.798981846216724*^9}, 
   3.798981889825287*^9, {3.798982050839175*^9, 3.798982052434713*^9}, 
   3.798985235280267*^9, 3.799051582515793*^9, 3.808573047695354*^9, {
   3.808573138999531*^9, 3.808573183075449*^9}, {3.808582616934338*^9, 
   3.808582625045485*^9}, {3.808582917743886*^9, 3.8085829221299677`*^9}, 
   3.808583403162212*^9, 3.808583456385436*^9, {3.8085836103431597`*^9, 
   3.808583633033263*^9}, 3.808583835110486*^9, 3.8085841094895*^9, {
   3.808585106290125*^9, 3.80858511074767*^9}, 3.8085853806837273`*^9, 
   3.808624970522848*^9, 3.808625002731604*^9, 3.8086253682935534`*^9, 
   3.808625407139359*^9, {3.808637077494425*^9, 3.808637121110037*^9}, {
   3.808637586478106*^9, 3.8086377605279617`*^9}, {3.808641888445868*^9, 
   3.808641888567439*^9}, 3.808641976355195*^9, {3.808642120907674*^9, 
   3.808642122030898*^9}, 3.808642187799939*^9, 3.808642354313426*^9, {
   3.808642703056794*^9, 3.808642703314168*^9}, 3.808642853246477*^9, {
   3.808643034849043*^9, 3.808643046020879*^9}, {3.808643091393786*^9, 
   3.80864316468852*^9}, 3.808643247907308*^9, {3.808643555189787*^9, 
   3.808643557393508*^9}, 3.8086436805954447`*^9, {3.8089035916780367`*^9, 
   3.808903610575671*^9}, {3.808903640985154*^9, 3.8089036547320004`*^9}, {
   3.8089790076539173`*^9, 3.808979025642228*^9}, 3.808987241946144*^9, {
   3.808990196146514*^9, 3.808990500842078*^9}, {3.808990538657523*^9, 
   3.808990543100985*^9}, {3.8092422624275503`*^9, 3.8092422634593163`*^9}, {
   3.809242333446495*^9, 3.8092423680690413`*^9}, 3.809356799169524*^9, {
   3.809357217602903*^9, 3.809357221546953*^9}, {3.809507254908272*^9, 
   3.80950726052363*^9}, {3.8095108051288433`*^9, 3.809510809045307*^9}, 
   3.80951247685541*^9, {3.809514154126967*^9, 3.809514163111817*^9}, {
   3.809514461081365*^9, 3.809514505925675*^9}, {3.809764404453006*^9, 
   3.809764405723927*^9}, {3.809764652446403*^9, 3.809764653476574*^9}, {
   3.809768658831788*^9, 3.8097686795090647`*^9}, {3.8097687100699463`*^9, 
   3.809768712710392*^9}, 3.809768752399118*^9, {3.8097688975404577`*^9, 
   3.809768904587063*^9}, {3.809769127763543*^9, 3.8097691440582647`*^9}},
 CellLabel->"In[74]:=",ExpressionUUID->"d2c9324f-6480-4d5f-a301-db767404be83"],

Cell[BoxData[
 RowBox[{"3.0595932935782884`", "\[VeryThinSpace]", "-", 
  RowBox[{"0.8596332085440551`", " ", "x"}], "+", 
  RowBox[{"1.7163186121246077`", " ", "y"}], "-", 
  RowBox[{"0.7094567019634439`", " ", "x", " ", "y"}]}]], "Output",
 CellChangeTimes->{
  3.778834433422864*^9, 3.778834568098176*^9, {3.778834614066805*^9, 
   3.778834642446183*^9}, {3.778848920926392*^9, 3.778848937698194*^9}, 
   3.77884899194709*^9, 3.778850342556514*^9, 3.778851449329344*^9, 
   3.778852821490964*^9, 3.7788536370938873`*^9, 3.7788537385710907`*^9, 
   3.778857250304702*^9, 3.7788578306422377`*^9, 3.778913970138535*^9, 
   3.7789147696103363`*^9, 3.7789178859158497`*^9, 3.778918365722404*^9, 
   3.7789193491200457`*^9, 3.778920589864357*^9, 3.778920671498416*^9, 
   3.7789212202303133`*^9, 3.7789220305114317`*^9, 3.778922144302937*^9, 
   3.778923713978858*^9, 3.7789375669534492`*^9, 3.778939545333726*^9, 
   3.7790046453362913`*^9, 3.7790063870363293`*^9, 3.7790148593758993`*^9, 
   3.779024631753852*^9, 3.779024828208959*^9, 3.779027222373961*^9, 
   3.7790283244886417`*^9, 3.779093407347151*^9, 3.7790972203870897`*^9, 
   3.779097317232354*^9, 3.779097565744935*^9, 3.779108064878179*^9, 
   3.77910831876171*^9, 3.779108876969819*^9, 3.779112168803913*^9, 
   3.779114192463407*^9, 3.7791152415858603`*^9, 3.7791153756927834`*^9, 
   3.779116680737612*^9, 3.779117084001114*^9, 3.779117396289144*^9, 
   3.7791174833460197`*^9, 3.779118703747736*^9, 3.779118855176868*^9, 
   3.7791657099346724`*^9, 3.77917280685679*^9, 3.779173205363514*^9, 
   3.779173356971423*^9, 3.779173540425377*^9, 3.779173912645061*^9, 
   3.779173996311913*^9, 3.779175161856303*^9, 3.779176045338258*^9, 
   3.7791761789487133`*^9, 3.779176664464343*^9, 3.779176786248839*^9, 
   3.77917735711623*^9, 3.7791777548792067`*^9, 3.779178378584591*^9, 
   3.779178878682171*^9, 3.779179127359918*^9, 3.779179235610314*^9, 
   3.779179677750124*^9, 3.77917980814434*^9, 3.779180505244755*^9, 
   3.7791806298302727`*^9, 3.779180762177753*^9, 3.779343490033545*^9, 
   3.7793558691225967`*^9, 3.779355919698806*^9, 3.7793559903519983`*^9, 
   3.779374328905644*^9, 3.779374878498858*^9, 3.779375166562709*^9, 
   3.779375273041828*^9, 3.779375380271236*^9, 3.779457364174386*^9, 
   3.779457579616288*^9, 3.779457624286113*^9, 3.779457789520565*^9, 
   3.779457861348865*^9, 3.77945792392878*^9, 3.779458151743794*^9, {
   3.779458264004676*^9, 3.77945828879403*^9}, 3.779458938128296*^9, 
   3.779460745032049*^9, 3.779460802302546*^9, 3.779461197757997*^9, 
   3.779461472374029*^9, 3.779461969036141*^9, 3.779462093003931*^9, 
   3.7794622889040737`*^9, 3.77946266445648*^9, {3.7794638375930634`*^9, 
   3.7794638716729183`*^9}, 3.779464383319078*^9, 3.779464484667377*^9, 
   3.7794646662674*^9, 3.779464796597534*^9, 3.779627349367433*^9, 
   3.779715448494307*^9, 3.780068696915412*^9, 3.780149297017973*^9, 
   3.780151110639017*^9, 3.780151584509533*^9, 3.780151809815713*^9, 
   3.780151973057064*^9, 3.780152901150313*^9, 3.780153050609632*^9, 
   3.780153418900176*^9, 3.7801537850094748`*^9, 3.780209079883766*^9, 
   3.780209825102962*^9, 3.780210144074295*^9, 3.780210536138302*^9, 
   3.7802108148765717`*^9, 3.7802115450605516`*^9, 3.780211891892358*^9, 
   3.780212370048108*^9, 3.780331308561316*^9, 3.780393013880343*^9, 
   3.780393085032119*^9, 3.7803933617619762`*^9, 3.780396323891247*^9, 
   3.780396369618009*^9, 3.7899788845756683`*^9, 3.789979963329856*^9, 
   3.789980314567211*^9, 3.7906945024776497`*^9, 3.791098231268515*^9, 
   3.7910984224313307`*^9, 3.7941356310347424`*^9, 3.7941357580228786`*^9, 
   3.794135929664921*^9, 3.7941366694390373`*^9, 3.794136712622553*^9, 
   3.7941372328934803`*^9, 3.794140173007139*^9, 3.794995227701488*^9, 
   3.794996777696595*^9, 3.7952585668943033`*^9, 3.796288239006887*^9, 
   3.796289851044681*^9, 3.796291222289144*^9, 3.7962921276578712`*^9, 
   3.7962927922182198`*^9, 3.798966865073848*^9, 3.798967004195833*^9, 
   3.7989688850748997`*^9, 3.798969800688319*^9, 3.7989705881907663`*^9, 
   3.798972751146122*^9, 3.798979421838468*^9, 3.798979748219602*^9, 
   3.798980622816101*^9, 3.798980802473551*^9, {3.798981310981824*^9, 
   3.798981323750001*^9}, 3.7989816660826197`*^9, 3.798981784469522*^9, 
   3.7989818594065733`*^9, 3.798981903396474*^9, 3.798985242497097*^9, 
   3.798985374578704*^9, 3.798986471804043*^9, 3.799051592248706*^9, 
   3.799051830018682*^9, 3.7990520291793013`*^9, 3.79905267483391*^9, 
   3.800016297286681*^9, 3.800020626108523*^9, 3.800021247285029*^9, 
   3.800021551416559*^9, 3.808558785821328*^9, 3.8085591005043364`*^9, 
   3.8085593455274677`*^9, 3.808561293075333*^9, 3.808561969154067*^9, 
   3.808565145182763*^9, 3.8085731918767443`*^9, 3.808573597390222*^9, 
   3.808573686512233*^9, 3.808573785914253*^9, 3.808573909707851*^9, 
   3.8085739683968887`*^9, 3.8085758992772617`*^9, 3.808577469477071*^9, 
   3.808577610046505*^9, 3.808578661157001*^9, 3.80857891386087*^9, 
   3.8085791339576187`*^9, 3.80858265327335*^9, 3.808582931428248*^9, 
   3.8085834086248617`*^9, {3.808583615032464*^9, 3.8085836393676147`*^9}, 
   3.8085838400431747`*^9, 3.808584374205435*^9, 3.80858466216817*^9, 
   3.808585115545361*^9, 3.808585388210403*^9, 3.80858656974559*^9, 
   3.8086233932047157`*^9, 3.8086249311136436`*^9, 3.8086249756862173`*^9, 
   3.808625009065949*^9, 3.808625329121725*^9, 3.80862537004193*^9, 
   3.8086254139287643`*^9, 3.8086255576682253`*^9, 3.808625930974245*^9, 
   3.808626831694964*^9, {3.808636771017632*^9, 3.808636796579267*^9}, 
   3.8086371300992813`*^9, 3.808637415366542*^9, 3.808637668387306*^9, {
   3.8086377153809023`*^9, 3.808637723738082*^9}, 3.80863778105095*^9, 
   3.808638966066907*^9, 3.8086391218303003`*^9, 3.808639457113411*^9, 
   3.8086400129887037`*^9, 3.808640215014583*^9, 3.8086402705643272`*^9, 
   3.8086417592671423`*^9, 3.808641894152812*^9, 3.808641982465188*^9, 
   3.808642127695757*^9, 3.808642193869237*^9, 3.808642364789645*^9, 
   3.808642606525243*^9, 3.808642708837472*^9, 3.808643184662619*^9, 
   3.8086432539907017`*^9, 3.808643426687447*^9, 3.8086435620150127`*^9, 
   3.8086436909589033`*^9, 3.808643881758986*^9, 3.808644247127261*^9, 
   3.8088987601551647`*^9, 3.808899868483821*^9, 3.808902468013771*^9, 
   3.808903682769174*^9, 3.80891198297543*^9, 3.8089147230101748`*^9, 
   3.808914966110538*^9, 3.80897893906631*^9, 3.808985127559548*^9, 
   3.808985598995096*^9, {3.808987233750113*^9, 3.808987244334744*^9}, 
   3.808987587737527*^9, 3.808988894651187*^9, 3.809007314933707*^9, 
   3.809089423458074*^9, 3.809154195376905*^9, 3.809238766913547*^9, 
   3.8092399436466722`*^9, 3.809240886196865*^9, 3.809251656724003*^9, 
   3.809251955605713*^9, 3.809252737382853*^9, 3.809253584516757*^9, 
   3.809254517500044*^9, 3.809353313914933*^9, 3.809415314714765*^9, 
   3.80941606326202*^9, 3.809522255742872*^9, 3.809764612364707*^9, 
   3.8097646565710382`*^9, 3.80976875509249*^9, 3.80976890883428*^9, 
   3.809769153223465*^9, 3.811399442871162*^9, 3.811401371713519*^9, 
   3.811402125910737*^9, 3.81140255992588*^9, 3.811402815274962*^9, 
   3.811403050514112*^9, 3.811403151073951*^9, 3.811404648188867*^9, 
   3.811405417027059*^9, 3.811406575568267*^9, 3.811406939952511*^9, 
   3.8114070557756357`*^9, 3.811416630959846*^9, 3.8115739904949303`*^9},
 CellLabel->"Out[78]=",ExpressionUUID->"525676e1-e514-4724-a196-9af391ad12c6"]
}, Open  ]],

Cell[CellGroupData[{

Cell[BoxData[{
 RowBox[{
  RowBox[{"data", "=", 
   RowBox[{"Flatten", "[", 
    RowBox[{
     RowBox[{"Table", "[", 
      RowBox[{
       RowBox[{"Table", "[", 
        RowBox[{
         RowBox[{"{", 
          RowBox[{"i", ",", "j", " ", ",", 
           RowBox[{"Gradacadim", "[", 
            RowBox[{"i", ",", "j", " ", ",", 
             RowBox[{"Min", "[", 
              RowBox[{"Table", "[", 
               RowBox[{
                RowBox[{"\[Gamma]acin", "[", 
                 RowBox[{
                  RowBox[{"iter", "[", 
                   RowBox[{"[", 
                    RowBox[{"k", ",", "1"}], "]"}], "]"}], ",", 
                  RowBox[{"iter", "[", 
                   RowBox[{"[", 
                    RowBox[{"k", ",", "2"}], "]"}], "]"}]}], "]"}], ",", 
                RowBox[{"{", 
                 RowBox[{"k", ",", "1", ",", 
                  RowBox[{"Length", "[", "iter", "]"}]}], "}"}]}], "]"}], 
              "]"}]}], "]"}]}], "}"}], ",", 
         RowBox[{"{", 
          RowBox[{"i", ",", "1", ",", "100", ",", "10"}], "}"}]}], "]"}], ",", 
       RowBox[{"{", 
        RowBox[{"j", ",", 
         RowBox[{"Min", "[", "lPecleta", "]"}], ",", 
         RowBox[{"Max", "[", "lPecleta", "]"}], ",", "0.1"}], "}"}]}], "]"}], 
     ",", "1"}], "]"}]}], ";"}], "\[IndentingNewLine]", 
 RowBox[{
  RowBox[{
   RowBox[{"Gradacadimfit", "[", "1", "]"}], "[", 
   RowBox[{"x_", ",", "y_"}], "]"}], " ", "=", 
  RowBox[{"Fit", "[", 
   RowBox[{"data", ",", 
    RowBox[{"{", 
     RowBox[{"1", ",", "x", ",", "y", ",", 
      RowBox[{"x", " ", "y"}]}], "}"}], ",", 
    RowBox[{"{", 
     RowBox[{"x", ",", "y"}], "}"}]}], "]"}], " ", 
  RowBox[{"(*", 
   RowBox[{
    RowBox[{
     RowBox[{
     "Other", " ", "polynomial", " ", "approximation", " ", "of", " ", "f"}], 
     "-"}], ",", " ", 
    RowBox[{
    "needed", " ", "if", " ", "\[Gamma]", " ", "has", " ", "been", " ", 
     "reduced", " ", "for", " ", "some", " ", "acini"}]}], "*)"}]}]}], "Input",
 CellChangeTimes->{{3.80857323812092*^9, 3.808573243680149*^9}, {
   3.808575901470661*^9, 3.808575920819666*^9}, {3.808577409980337*^9, 
   3.808577410914418*^9}, {3.808577483115803*^9, 3.808577483441485*^9}, {
   3.808578425827793*^9, 3.808578526031926*^9}, {3.808578660526002*^9, 
   3.808578661608079*^9}, 3.808583846198029*^9, {3.808583898646722*^9, 
   3.808583904677342*^9}, 3.8085853227747507`*^9, {3.808585387394599*^9, 
   3.808585388757065*^9}, {3.8089033223212423`*^9, 3.808903323950554*^9}, 
   3.8089789882590427`*^9, {3.80897903220084*^9, 3.808979050390913*^9}, 
   3.80898725151823*^9, {3.809769663708911*^9, 3.80976966970996*^9}},
 CellLabel->"In[79]:=",ExpressionUUID->"f232e8b2-1cbb-4696-a887-4f9f5d2d31cb"],

Cell[BoxData[
 RowBox[{"3.0595932935782884`", "\[VeryThinSpace]", "-", 
  RowBox[{"0.8596332085440551`", " ", "x"}], "+", 
  RowBox[{"1.7163186121246077`", " ", "y"}], "-", 
  RowBox[{"0.7094567019634439`", " ", "x", " ", "y"}]}]], "Output",
 CellChangeTimes->{
  3.808573265901712*^9, 3.808573602992258*^9, 3.8085736937061157`*^9, 
   3.8085738001744423`*^9, 3.808573915829359*^9, 3.808573984427582*^9, {
   3.80857590785758*^9, 3.808575926296701*^9}, {3.808577475632208*^9, 
   3.808577489194954*^9}, 3.8085776158311663`*^9, {3.8085784326831903`*^9, 
   3.808578531418194*^9}, 3.808578668801384*^9, 3.808578919979219*^9, 
   3.808579143170875*^9, 3.8085826672514763`*^9, 3.808582941521763*^9, 
   3.808583419896397*^9, {3.808583620295912*^9, 3.808583645970022*^9}, 
   3.808583849996883*^9, 3.808583911776661*^9, 3.808584381642665*^9, 
   3.808584946454146*^9, 3.808585121630725*^9, 3.808585326070631*^9, 
   3.808585395664954*^9, 3.8085865875000973`*^9, 3.808623399192734*^9, 
   3.808624937928632*^9, 3.808624982132464*^9, 3.8086250163885183`*^9, 
   3.8086253360888577`*^9, 3.8086253749961576`*^9, 3.808625421161813*^9, 
   3.8086255644318533`*^9, 3.8086259380141487`*^9, 3.808626838238081*^9, 
   3.80863680913862*^9, 3.808637139730055*^9, 3.808637423315425*^9, 
   3.808637788173893*^9, 3.808638974604065*^9, 3.8086391313456287`*^9, 
   3.8086394654798*^9, 3.80864001932797*^9, 3.808640230794938*^9, 
   3.808640281081069*^9, 3.808642371224863*^9, 3.808642612613385*^9, 
   3.808643289557809*^9, 3.80864343479431*^9, 3.808643700561358*^9, 
   3.808643887556028*^9, 3.808644252680209*^9, 3.808898818917482*^9, 
   3.808899874372573*^9, 3.808902474225327*^9, 3.808903699896516*^9, 
   3.808911986576701*^9, 3.8089147241145697`*^9, 3.80891496770201*^9, 
   3.8089789952095833`*^9, 3.808985161257579*^9, 3.808985611393915*^9, 
   3.808985957819599*^9, 3.8089872538503036`*^9, 3.808987590121355*^9, 
   3.808988896735783*^9, 3.80898895335061*^9, 3.809007320440242*^9, 
   3.809089432606785*^9, 3.80915420119701*^9, 3.8092387749108686`*^9, 
   3.8092399502995863`*^9, 3.809240892416102*^9, 3.8092516623793993`*^9, 
   3.80925196501624*^9, 3.809252742848796*^9, 3.809253589648473*^9, 
   3.809254529894513*^9, 3.8092548862308283`*^9, 3.809353328577113*^9, 
   3.809415323938918*^9, 3.809416072279049*^9, 3.809522262400876*^9, 
   3.809764617766657*^9, 3.809764661111218*^9, 3.8097687707591543`*^9, 
   3.809768921785728*^9, 3.809769161130715*^9, 3.809769667473229*^9, 
   3.811399446442397*^9, 3.811401375739345*^9, 3.811402143429886*^9, 
   3.811402562831018*^9, 3.81140282339386*^9, 3.811403052471282*^9, 
   3.8114031558834553`*^9, 3.811404652878347*^9, 3.811405498316798*^9, 
   3.811406582064787*^9, 3.811406944984345*^9, 3.811407060440662*^9, 
   3.811416639016056*^9, 3.811573996014307*^9},
 CellLabel->"Out[80]=",ExpressionUUID->"22079865-6ec6-4171-b76a-f91e5ab39e1f"]
}, Open  ]],

Cell[BoxData[
 RowBox[{"\[IndentingNewLine]", 
  StyleBox[
   RowBox[{"(*", " ", 
    RowBox[{"NO", " ", "transport", " ", "during", " ", 
     RowBox[{"expiration", " ", ":", " ", 
      RowBox[{
      "steady", " ", "state", " ", "solution", " ", "of", " ", "the", " ", 
       "transport", " ", "equations"}]}]}], " ", "*)"}],
   FontSize->16], "\[IndentingNewLine]", "\[IndentingNewLine]", 
  RowBox[{
   RowBox[{
    RowBox[{"JNOwall", " ", "=", " ", 
     RowBox[{
      RowBox[{
       FractionBox[
        RowBox[{
         SuperscriptBox["10", "9"], " ", "8.314", " ", 
         RowBox[{"(", 
          RowBox[{"273.15", " ", "+", " ", "37"}], ")"}]}], "Patm"], 
       FractionBox["1", "101325"], 
       FractionBox[
        RowBox[{"Prod", " ", "\[Delta]e"}], "2"], 
       FractionBox[
        RowBox[{"\[Delta]e", "+", " ", 
         RowBox[{"2", " ", "\[Delta]m"}]}], 
        RowBox[{"\[Delta]\[Mu]", "+", "\[Delta]e", "+", "\[Delta]m", "+", 
         RowBox[{
          FractionBox["\[Delta]\[Mu]", "2"], 
          SuperscriptBox[
           RowBox[{"(", 
            RowBox[{"1", "+", 
             FractionBox["\[Delta]m", "\[Delta]e"]}], ")"}], "2"], 
          SuperscriptBox["Ha", "2"]}]}]]}], "/.", 
      RowBox[{"{", 
       RowBox[{"Ha", " ", "\[Rule]", " ", 
        SqrtBox[
         FractionBox[
          RowBox[{"kcin", " ", 
           SuperscriptBox["\[Delta]e", "2"]}], "Df"]]}], "}"}]}]}], ";"}], 
   " ", "\[IndentingNewLine]", 
   RowBox[{
    RowBox[{
     RowBox[{"Cgen", "[", "z_", "]"}], " ", "=", " ", 
     RowBox[{
      RowBox[{"CNO", "[", "z", "]"}], "/.", 
      RowBox[{
       RowBox[{"DSolve", "[", 
        RowBox[{
         RowBox[{
          RowBox[{
           RowBox[{"-", 
            FractionBox["V", "Lg"]}], 
           RowBox[{
            RowBox[{"CNO", "'"}], "[", "z", "]"}]}], " ", "\[Equal]", 
          RowBox[{
           RowBox[{
            FractionBox["1", "Patm"], " ", 
            FractionBox["Dair", 
             SuperscriptBox["Lg", "2"]], " ", 
            RowBox[{
             RowBox[{"CNO", "''"}], "[", "z", "]"}]}], "+", 
           RowBox[{
            FractionBox["4", "Di"], "JNO"}]}]}], ",", 
         RowBox[{"CNO", "[", "z", "]"}], ",", "z"}], "]"}], "[", 
       RowBox[{"[", "1", "]"}], "]"}]}]}], ";"}], " ", 
   RowBox[{"(*", " ", 
    RowBox[{
     RowBox[{
     "Transport", " ", "equation", " ", "in", " ", "an", " ", "airway"}], ",",
      " ", 
     RowBox[{"at", " ", "steady", " ", "state"}]}], " ", "*)"}], 
   "\[IndentingNewLine]", "\[IndentingNewLine]", 
   RowBox[{
    RowBox[{"inc", " ", "=", " ", 
     RowBox[{"{", "}"}]}], ";"}], " ", 
   RowBox[{"(*", " ", 
    RowBox[{
     RowBox[{
     "inc", " ", "will", " ", "finally", " ", "be", " ", "the", " ", "list", 
      " ", "of", " ", "all", " ", "the", " ", "unknowns"}], ",", " ", 
     RowBox[{
      RowBox[{"i", ".", "e", ".", " ", "Aij"}], " ", "and", " ", "Bij", " ", 
      "for", " ", "all", " ", 
      RowBox[{"(", 
       RowBox[{"i", ",", "j"}], ")"}], " ", "in", " ", "the", " ", "tree"}]}],
     " ", "*)"}], "\[IndentingNewLine]", 
   RowBox[{
    RowBox[{"For", "[", 
     RowBox[{
      RowBox[{"k", " ", "=", " ", "1"}], ",", " ", 
      RowBox[{"k", "<", 
       RowBox[{
        RowBox[{"Length", "[", "lairw", "]"}], "+", "1"}]}], ",", 
      RowBox[{"k", "++"}], ",", "\[IndentingNewLine]", 
      RowBox[{
       RowBox[{"inc", " ", "=", " ", 
        RowBox[{"Join", "[", 
         RowBox[{"inc", ",", 
          RowBox[{"{", 
           RowBox[{
            RowBox[{"Aa", "[", 
             RowBox[{
              RowBox[{"lairw", "[", 
               RowBox[{"[", 
                RowBox[{"k", ",", "1"}], "]"}], "]"}], ",", 
              RowBox[{"lairw", "[", 
               RowBox[{"[", 
                RowBox[{"k", ",", "2"}], "]"}], "]"}]}], "]"}], ",", 
            RowBox[{"Bb", "[", 
             RowBox[{
              RowBox[{"lairw", "[", 
               RowBox[{"[", 
                RowBox[{"k", ",", "1"}], "]"}], "]"}], ",", 
              RowBox[{"lairw", "[", 
               RowBox[{"[", 
                RowBox[{"k", ",", "2"}], "]"}], "]"}]}], "]"}]}], "}"}]}], 
         "]"}]}], ";"}]}], "\[IndentingNewLine]", "]"}], ";"}], 
   "\[IndentingNewLine]", 
   RowBox[{
    RowBox[{"For", "[", 
     RowBox[{
      RowBox[{"k", " ", "=", " ", "1"}], ",", " ", 
      RowBox[{"k", "<", 
       RowBox[{
        RowBox[{"Length", "[", "iter", "]"}], "+", "1"}]}], ",", 
      RowBox[{"k", "++"}], ",", "\[IndentingNewLine]", 
      RowBox[{
       RowBox[{"inc", " ", "=", " ", 
        RowBox[{"Join", "[", 
         RowBox[{"inc", ",", 
          RowBox[{"{", 
           RowBox[{
            RowBox[{"Aa", "[", 
             RowBox[{
              RowBox[{"iter", "[", 
               RowBox[{"[", 
                RowBox[{"k", ",", "1"}], "]"}], "]"}], ",", 
              RowBox[{"iter", "[", 
               RowBox[{"[", 
                RowBox[{"k", ",", "2"}], "]"}], "]"}]}], "]"}], ",", 
            RowBox[{"Bb", "[", 
             RowBox[{
              RowBox[{"iter", "[", 
               RowBox[{"[", 
                RowBox[{"k", ",", "1"}], "]"}], "]"}], ",", 
              RowBox[{"iter", "[", 
               RowBox[{"[", 
                RowBox[{"k", ",", "2"}], "]"}], "]"}]}], "]"}]}], "}"}]}], 
         "]"}]}], ";"}]}], "\[IndentingNewLine]", "]"}], ";"}], 
   "\[IndentingNewLine]", "\n", 
   RowBox[{
    RowBox[{"eqNOst", " ", "=", " ", 
     RowBox[{"{", 
      RowBox[{
       RowBox[{
        RowBox[{"0", " ", "\[Equal]", " ", 
         RowBox[{
          RowBox[{"Cgen", "'"}], "[", "0", "]"}]}], "/.", 
        RowBox[{"{", 
         RowBox[{
          RowBox[{"V", " ", "\[Rule]", " ", 
           FractionBox[
            RowBox[{"4", " ", 
             RowBox[{"Q", "[", 
              RowBox[{"1", ",", "1"}], "]"}]}], 
            RowBox[{"\[Pi]", " ", 
             SuperscriptBox[
              RowBox[{"Dia", "[", 
               RowBox[{"1", ",", "1"}], "]"}], "2"]}]]}], ",", 
          RowBox[{"Di", " ", "\[Rule]", " ", 
           RowBox[{"Dia", "[", 
            RowBox[{"1", ",", "1"}], "]"}]}], ",", 
          RowBox[{"JNO", "\[Rule]", " ", 
           RowBox[{
            RowBox[{"facJNO", "[", 
             RowBox[{"1", ",", "1"}], "]"}], "JNOwall"}]}], ",", 
          RowBox[{"Lg", " ", "\[Rule]", " ", 
           RowBox[{
            RowBox[{"Diaini", "[", 
             RowBox[{"1", ",", "1"}], "]"}], " ", 
            RowBox[{"\[Alpha]value", "[", 
             RowBox[{"[", "1", "]"}], "]"}]}]}], ",", 
          RowBox[{
           RowBox[{"C", "[", "1", "]"}], "\[Rule]", " ", 
           RowBox[{"Aa", "[", 
            RowBox[{"1", ",", "1"}], "]"}]}]}], "}"}]}], "/.", "rlist"}], 
      "}"}]}], ";"}], "\[IndentingNewLine]", 
   RowBox[{
    RowBox[{"For", "[", 
     RowBox[{
      RowBox[{"k", " ", "=", " ", "1"}], ",", " ", 
      RowBox[{"k", "<", 
       RowBox[{
        RowBox[{"Length", "[", "lairw", "]"}], "+", "1"}]}], ",", 
      RowBox[{"k", "++"}], ",", "\[IndentingNewLine]", 
      RowBox[{
       RowBox[{"i", " ", "=", " ", 
        RowBox[{"lairw", "[", 
         RowBox[{"[", 
          RowBox[{"k", ",", "1"}], "]"}], "]"}]}], ";", "\[IndentingNewLine]", 
       RowBox[{"j", " ", "=", " ", 
        RowBox[{"lairw", "[", 
         RowBox[{"[", 
          RowBox[{"k", ",", "2"}], "]"}], "]"}]}], ";", "\[IndentingNewLine]", 
       RowBox[{"rlistmum", " ", "=", " ", 
        RowBox[{"{", 
         RowBox[{
          RowBox[{"V", " ", "\[Rule]", " ", 
           FractionBox[
            RowBox[{"4", " ", 
             RowBox[{"Q", "[", 
              RowBox[{"i", ",", "j"}], "]"}]}], 
            RowBox[{"\[Pi]", " ", 
             SuperscriptBox[
              RowBox[{"Dia", "[", 
               RowBox[{"i", ",", "j"}], "]"}], "2"]}]]}], ",", 
          RowBox[{"Di", " ", "\[Rule]", " ", 
           RowBox[{"Dia", "[", 
            RowBox[{"i", ",", "j"}], "]"}]}], ",", 
          RowBox[{"JNO", "\[Rule]", " ", 
           RowBox[{
            RowBox[{"facJNO", "[", 
             RowBox[{"i", ",", "j"}], "]"}], "JNOwall"}]}], ",", 
          RowBox[{"Lg", " ", "\[Rule]", " ", 
           RowBox[{
            RowBox[{"Diaini", "[", 
             RowBox[{"i", ",", "j"}], "]"}], " ", 
            RowBox[{"\[Alpha]value", "[", 
             RowBox[{"[", "i", "]"}], "]"}]}]}], ",", 
          RowBox[{
           RowBox[{"C", "[", "1", "]"}], "\[Rule]", " ", 
           RowBox[{"Aa", "[", 
            RowBox[{"i", ",", "j"}], "]"}]}], ",", 
          RowBox[{
           RowBox[{"C", "[", "2", "]"}], "\[Rule]", " ", 
           RowBox[{"Bb", "[", 
            RowBox[{"i", ",", "j"}], "]"}]}]}], "}"}]}], ";", 
       "\[IndentingNewLine]", 
       RowBox[{"rlistdg1", " ", "=", " ", 
        RowBox[{"{", 
         RowBox[{
          RowBox[{"V", " ", "\[Rule]", " ", 
           FractionBox[
            RowBox[{"4", " ", 
             RowBox[{"Q", "[", 
              RowBox[{
               RowBox[{"i", "+", "1"}], ",", 
               RowBox[{
                RowBox[{"2", "j"}], "-", "1"}]}], "]"}]}], 
            RowBox[{"\[Pi]", " ", 
             SuperscriptBox[
              RowBox[{"Dia", "[", 
               RowBox[{
                RowBox[{"i", "+", "1"}], ",", 
                RowBox[{
                 RowBox[{"2", "j"}], "-", "1"}]}], "]"}], "2"]}]]}], ",", 
          RowBox[{"Di", " ", "\[Rule]", " ", 
           RowBox[{"Dia", "[", 
            RowBox[{
             RowBox[{"i", "+", "1"}], ",", 
             RowBox[{
              RowBox[{"2", "j"}], "-", "1"}]}], "]"}]}], ",", 
          RowBox[{"JNO", "\[Rule]", 
           RowBox[{
            RowBox[{"facJNO", "[", 
             RowBox[{
              RowBox[{"i", "+", "1"}], ",", 
              RowBox[{
               RowBox[{"2", "j"}], "-", "1"}]}], "]"}], " ", "JNOwall"}]}], 
          ",", 
          RowBox[{"Lg", " ", "\[Rule]", " ", 
           RowBox[{
            RowBox[{"Diaini", "[", 
             RowBox[{
              RowBox[{"i", "+", "1"}], ",", 
              RowBox[{
               RowBox[{"2", "j"}], "-", "1"}]}], "]"}], " ", 
            RowBox[{"\[Alpha]value", "[", 
             RowBox[{"[", 
              RowBox[{"i", "+", "1"}], "]"}], "]"}]}]}], ",", 
          RowBox[{
           RowBox[{"C", "[", "1", "]"}], "\[Rule]", " ", 
           RowBox[{"Aa", "[", 
            RowBox[{
             RowBox[{"i", "+", "1"}], ",", 
             RowBox[{
              RowBox[{"2", "j"}], "-", "1"}]}], "]"}]}], ",", 
          RowBox[{
           RowBox[{"C", "[", "2", "]"}], "\[Rule]", " ", 
           RowBox[{"Bb", "[", 
            RowBox[{
             RowBox[{"i", "+", "1"}], ",", 
             RowBox[{
              RowBox[{"2", "j"}], "-", "1"}]}], "]"}]}]}], "}"}]}], ";", 
       "\[IndentingNewLine]", 
       RowBox[{"rlistdg2", " ", "=", 
        RowBox[{"{", 
         RowBox[{
          RowBox[{"V", " ", "\[Rule]", " ", 
           FractionBox[
            RowBox[{"4", " ", 
             RowBox[{"Q", "[", 
              RowBox[{
               RowBox[{"i", "+", "1"}], ",", 
               RowBox[{"2", "j"}]}], "]"}]}], 
            RowBox[{"\[Pi]", " ", 
             SuperscriptBox[
              RowBox[{"Dia", "[", 
               RowBox[{
                RowBox[{"i", "+", "1"}], ",", 
                RowBox[{"2", "j"}]}], "]"}], "2"]}]]}], ",", 
          RowBox[{"Di", " ", "\[Rule]", " ", 
           RowBox[{"Dia", "[", 
            RowBox[{
             RowBox[{"i", "+", "1"}], ",", 
             RowBox[{"2", "j"}]}], "]"}]}], ",", 
          RowBox[{"JNO", "\[Rule]", " ", 
           RowBox[{
            RowBox[{"facJNO", "[", 
             RowBox[{
              RowBox[{"i", "+", "1"}], ",", 
              RowBox[{"2", "j"}]}], "]"}], "JNOwall"}]}], ",", 
          RowBox[{"Lg", " ", "\[Rule]", " ", 
           RowBox[{
            RowBox[{"Diaini", "[", 
             RowBox[{
              RowBox[{"i", "+", "1"}], ",", 
              RowBox[{"2", "j"}]}], "]"}], " ", 
            RowBox[{"\[Alpha]value", "[", 
             RowBox[{"[", 
              RowBox[{"i", "+", "1"}], "]"}], "]"}]}]}], ",", 
          RowBox[{
           RowBox[{"C", "[", "1", "]"}], "\[Rule]", " ", 
           RowBox[{"Aa", "[", 
            RowBox[{
             RowBox[{"i", "+", "1"}], ",", 
             RowBox[{"2", "j"}]}], "]"}]}], ",", 
          RowBox[{
           RowBox[{"C", "[", "2", "]"}], "\[Rule]", " ", 
           RowBox[{"Bb", "[", 
            RowBox[{
             RowBox[{"i", "+", "1"}], ",", 
             RowBox[{"2", "j"}]}], "]"}]}]}], "}"}]}], ";", 
       "\[IndentingNewLine]", 
       RowBox[{"eqNOst", " ", "=", " ", 
        RowBox[{"Join", "[", 
         RowBox[{"eqNOst", ",", 
          RowBox[{"{", "\[IndentingNewLine]", 
           RowBox[{
            RowBox[{
             RowBox[{"(", 
              RowBox[{
               RowBox[{
                RowBox[{"Cgen", "[", "1", "]"}], "/.", "rlistmum"}], "/.", 
               "rlist"}], ")"}], "\[Equal]", " ", 
             RowBox[{"(", 
              RowBox[{
               RowBox[{
                RowBox[{"Cgen", "[", "0", "]"}], "/.", "rlistdg1"}], "/.", 
               "rlist"}], ")"}]}], ",", "\[IndentingNewLine]", 
            "\[IndentingNewLine]", 
            RowBox[{
             RowBox[{"(", 
              RowBox[{
               RowBox[{
                RowBox[{"Cgen", "[", "1", "]"}], "/.", "rlistmum"}], "/.", 
               "rlist"}], ")"}], "\[Equal]", " ", 
             RowBox[{"(", 
              RowBox[{
               RowBox[{
                RowBox[{"Cgen", "[", "0", "]"}], "/.", "rlistdg2"}], "/.", 
               "rlist"}], ")"}]}], ",", "\[IndentingNewLine]", 
            "\[IndentingNewLine]", 
            RowBox[{
             RowBox[{"(", 
              RowBox[{
               RowBox[{
                RowBox[{
                 FractionBox[
                  SuperscriptBox[
                   RowBox[{"Dia", "[", 
                    RowBox[{"i", ",", "j"}], "]"}], "2"], 
                  RowBox[{
                   RowBox[{"\[Alpha]value", "[", 
                    RowBox[{"[", "i", "]"}], "]"}], 
                   RowBox[{"Diaini", "[", 
                    RowBox[{"i", ",", "j"}], "]"}]}]], " ", 
                 RowBox[{
                  RowBox[{"Cgen", "'"}], "[", "1", "]"}]}], "/.", 
                "rlistmum"}], "/.", "rlist"}], ")"}], "\[Equal]", " ", 
             RowBox[{
              RowBox[{"(", 
               RowBox[{
                RowBox[{
                 RowBox[{
                  FractionBox[
                   SuperscriptBox[
                    RowBox[{"Dia", "[", 
                    RowBox[{
                    RowBox[{"i", "+", "1"}], ",", 
                    RowBox[{"2", "j"}]}], "]"}], "2"], 
                   RowBox[{
                    RowBox[{"\[Alpha]value", "[", 
                    RowBox[{"[", 
                    RowBox[{"i", "+", "1"}], "]"}], "]"}], 
                    RowBox[{"Diaini", "[", 
                    RowBox[{
                    RowBox[{"i", "+", "1"}], ",", 
                    RowBox[{"2", "j"}]}], "]"}]}]], 
                  RowBox[{
                   RowBox[{"Cgen", "'"}], "[", "0", "]"}]}], "/.", 
                 "rlistdg2"}], "/.", "rlist"}], ")"}], "+", 
              RowBox[{"(", 
               RowBox[{
                RowBox[{
                 RowBox[{
                  FractionBox[
                   SuperscriptBox[
                    RowBox[{"Dia", "[", 
                    RowBox[{
                    RowBox[{"i", "+", "1"}], ",", 
                    RowBox[{
                    RowBox[{"2", "j"}], "-", "1"}]}], "]"}], "2"], 
                   RowBox[{
                    RowBox[{"\[Alpha]value", "[", 
                    RowBox[{"[", 
                    RowBox[{"i", "+", "1"}], "]"}], "]"}], 
                    RowBox[{"Diaini", "[", 
                    RowBox[{
                    RowBox[{"i", "+", "1"}], ",", 
                    RowBox[{
                    RowBox[{"2", "j"}], "-", "1"}]}], "]"}]}]], 
                  RowBox[{
                   RowBox[{"Cgen", "'"}], "[", "0", "]"}]}], "/.", 
                 "rlistdg1"}], "/.", "rlist"}], ")"}]}]}]}], "}"}]}], "]"}]}],
        ";"}]}], "\[IndentingNewLine]", "]"}], ";"}], "\[IndentingNewLine]", 
   "\n", 
   RowBox[{
    RowBox[{"For", "[", 
     RowBox[{
      RowBox[{"k", " ", "=", " ", "1"}], ",", " ", 
      RowBox[{"k", "<", 
       RowBox[{
        RowBox[{"Length", "[", "iter", "]"}], "+", "1"}]}], ",", 
      RowBox[{"k", "++"}], ",", "\[IndentingNewLine]", 
      RowBox[{
       RowBox[{"i", " ", "=", " ", 
        RowBox[{"iter", "[", 
         RowBox[{"[", 
          RowBox[{"k", ",", "1"}], "]"}], "]"}]}], ";", "\[IndentingNewLine]", 
       RowBox[{"j", " ", "=", " ", 
        RowBox[{"iter", "[", 
         RowBox[{"[", 
          RowBox[{"k", ",", "2"}], "]"}], "]"}]}], ";", "\[IndentingNewLine]", 
       RowBox[{"rlistmum", " ", "=", " ", 
        RowBox[{"{", 
         RowBox[{
          RowBox[{"V", " ", "\[Rule]", " ", 
           FractionBox[
            RowBox[{"4", " ", 
             RowBox[{"Q", "[", 
              RowBox[{"i", ",", "j"}], "]"}]}], 
            RowBox[{"\[Pi]", " ", 
             SuperscriptBox[
              RowBox[{"Dia", "[", 
               RowBox[{"i", ",", "j"}], "]"}], "2"]}]]}], ",", 
          RowBox[{"Di", " ", "\[Rule]", " ", 
           RowBox[{"Dia", "[", 
            RowBox[{"i", ",", "j"}], "]"}]}], ",", 
          RowBox[{"JNO", "\[Rule]", 
           RowBox[{
            RowBox[{"facJNO", "[", 
             RowBox[{"i", ",", "j"}], "]"}], " ", "JNOwall"}]}], ",", 
          RowBox[{"Lg", " ", "\[Rule]", " ", 
           RowBox[{
            RowBox[{"Diaini", "[", 
             RowBox[{"i", ",", "j"}], "]"}], " ", 
            RowBox[{"\[Alpha]value", "[", 
             RowBox[{"[", "i", "]"}], "]"}]}]}], ",", 
          RowBox[{
           RowBox[{"C", "[", "1", "]"}], "\[Rule]", " ", 
           RowBox[{"Aa", "[", 
            RowBox[{"i", ",", "j"}], "]"}]}], ",", 
          RowBox[{
           RowBox[{"C", "[", "2", "]"}], "\[Rule]", " ", 
           RowBox[{"Bb", "[", 
            RowBox[{"i", ",", "j"}], "]"}]}]}], "}"}]}], ";", 
       "\[IndentingNewLine]", 
       RowBox[{"eqNOst", " ", "=", " ", 
        RowBox[{"Join", "[", 
         RowBox[{"eqNOst", ",", 
          RowBox[{"{", 
           RowBox[{
            RowBox[{"(", 
             RowBox[{
              RowBox[{
               RowBox[{
                FractionBox[
                 SuperscriptBox[
                  RowBox[{"Dia", "[", 
                   RowBox[{"i", ",", "j"}], "]"}], "2"], 
                 RowBox[{
                  RowBox[{"\[Alpha]value", "[", 
                   RowBox[{"[", "i", "]"}], "]"}], 
                  RowBox[{"Diaini", "[", 
                   RowBox[{"i", ",", "j"}], "]"}]}]], " ", 
                RowBox[{
                 RowBox[{"Cgen", "'"}], "[", "1", "]"}]}], "/.", "rlistmum"}],
               "/.", "rlist"}], ")"}], "\[Equal]", 
            RowBox[{"2", " ", 
             FractionBox[
              SuperscriptBox[
               RowBox[{"(", 
                RowBox[{"Da", " ", 
                 RowBox[{"\[Phi]acin", "[", 
                  RowBox[{"i", ",", "j"}], "]"}]}], ")"}], "2"], "La"], 
             RowBox[{"If", "[", 
              RowBox[{
               RowBox[{
                RowBox[{"\[Gamma]acin", "[", 
                 RowBox[{"i", ",", "j"}], "]"}], "<", " ", "1"}], ",", 
               RowBox[{
                RowBox[{"Gradacadimfit", "[", "1", "]"}], "[", 
                RowBox[{
                 RowBox[{"(", 
                  RowBox[{
                   RowBox[{
                    RowBox[{"Cgen", "[", "1", "]"}], "/.", "rlistmum"}], "/.",
                    "rlist"}], ")"}], ",", 
                 RowBox[{"Pecletac", "[", 
                  RowBox[{"i", ",", "j"}], "]"}]}], "]"}], ",", 
               RowBox[{
                RowBox[{"Gradacadimfit", "[", "0", "]"}], "[", 
                RowBox[{
                 RowBox[{"(", 
                  RowBox[{
                   RowBox[{
                    RowBox[{"Cgen", "[", "1", "]"}], "/.", "rlistmum"}], "/.",
                    "rlist"}], ")"}], ",", 
                 RowBox[{"Pecletac", "[", 
                  RowBox[{"i", ",", "j"}], "]"}]}], "]"}]}], "]"}]}]}], 
           "}"}]}], "]"}]}], ";"}]}], "\[IndentingNewLine]", "]"}], ";"}], 
   "\[IndentingNewLine]"}]}]], "Input",
 CellChangeTimes->{{3.7786675939627943`*^9, 3.7786676601291647`*^9}, {
   3.778667783968549*^9, 3.778667795078912*^9}, {3.7786679821484127`*^9, 
   3.778667983438521*^9}, {3.778668269153788*^9, 3.778668270447693*^9}, {
   3.7786725813314323`*^9, 3.778672584159815*^9}, {3.778673080303424*^9, 
   3.778673083793625*^9}, {3.778818904992053*^9, 3.7788189662388783`*^9}, {
   3.778822685890751*^9, 3.778822701607147*^9}, {3.7788227995294027`*^9, 
   3.778822822020214*^9}, {3.778822895671722*^9, 3.778822912894397*^9}, 
   3.7788293186034737`*^9, {3.778831005752899*^9, 3.778831006205297*^9}, {
   3.778831065321781*^9, 3.7788310756894073`*^9}, {3.7788312432546797`*^9, 
   3.778831262445469*^9}, {3.778831565126794*^9, 3.77883156581777*^9}, {
   3.7788335487221413`*^9, 3.778833552118532*^9}, 3.7788337024625673`*^9, {
   3.7788503659086637`*^9, 3.7788503989643517`*^9}, 3.77885159118246*^9, {
   3.7789184603351793`*^9, 3.778918464621492*^9}, {3.7790248961465483`*^9, 
   3.77902493963155*^9}, {3.779108092839818*^9, 3.77910813878126*^9}, {
   3.7791110629331017`*^9, 3.7791110636394663`*^9}, {3.779111728856254*^9, 
   3.779111731290431*^9}, 3.77911201099776*^9, {3.7791147917311897`*^9, 
   3.7791147926835012`*^9}, {3.779116811536199*^9, 3.779116811882408*^9}, 
   3.779165075568594*^9, {3.779165130589682*^9, 3.779165142210308*^9}, 
   3.77917366929467*^9, {3.779176151471858*^9, 3.779176153036354*^9}, {
   3.7791765554229307`*^9, 3.779176597688734*^9}, 3.7791769541598263`*^9, 
   3.779176995194202*^9, 3.7791773020639877`*^9, {3.7791777608572693`*^9, 
   3.779177797399825*^9}, {3.779178386646763*^9, 3.779178423351274*^9}, {
   3.779178553143424*^9, 3.7791785767967777`*^9}, 3.779178701916934*^9, 
   3.7791789806048717`*^9, 3.779179042749585*^9, {3.7791792758603086`*^9, 
   3.779179287807042*^9}, 3.7791797115371237`*^9, 3.779354871939966*^9, {
   3.779374499394123*^9, 3.779374519481492*^9}, {3.779374565019991*^9, 
   3.779374568126461*^9}, {3.779375001156711*^9, 3.779375015088163*^9}, 
   3.7794635446179323`*^9, {3.780149365449984*^9, 3.7801493660452747`*^9}, {
   3.780396037710164*^9, 3.780396049089017*^9}, 3.798967957420395*^9, {
   3.7989682154072533`*^9, 3.798968236612948*^9}, {3.8085588447167807`*^9, 
   3.808558845729803*^9}, {3.8085591194291477`*^9, 3.808559120179338*^9}, 
   3.8085733274058037`*^9, {3.808573390934207*^9, 3.808573444946692*^9}, {
   3.808626910812111*^9, 3.808626938114011*^9}, {3.8086269839921017`*^9, 
   3.8086269883455753`*^9}, {3.808627059965238*^9, 3.808627068919499*^9}, {
   3.808627102446162*^9, 3.808627112422781*^9}, {3.8086378031760683`*^9, 
   3.808637809193685*^9}, 3.808904617443639*^9, {3.808911355612693*^9, 
   3.808911388530346*^9}, {3.808979072816052*^9, 3.8089790767517443`*^9}, {
   3.808979198073608*^9, 3.808979199535787*^9}, {3.808990520453532*^9, 
   3.808990532578125*^9}, {3.809242340458531*^9, 3.809242341509227*^9}, {
   3.809358492545724*^9, 3.8093584967608433`*^9}, {3.809514550591084*^9, 
   3.809514635096488*^9}, {3.811399429379451*^9, 3.811399429874242*^9}, {
   3.811399572519855*^9, 3.8113995907119923`*^9}, {3.8113996428978786`*^9, 
   3.811399710841701*^9}, {3.811403985542776*^9, 3.811403989061263*^9}},
 CellLabel->"In[81]:=",ExpressionUUID->"0a661003-0121-4f9f-bdfe-7f709e04a638"],

Cell[BoxData[
 RowBox[{
  RowBox[{
   RowBox[{"solNOst", " ", "=", " ", 
    RowBox[{
     RowBox[{"NSolve", "[", 
      RowBox[{
       RowBox[{"Simplify", "[", "eqNOst", "]"}], ",", "inc"}], "]"}], "[", 
     RowBox[{"[", "1", "]"}], "]"}]}], ";"}], " ", 
  RowBox[{"(*", " ", 
   RowBox[{
   "SOlve", " ", "the", " ", "linear", " ", "equations", " ", "for", " ", 
    RowBox[{"Aa", "[", 
     RowBox[{"i", ",", "j"}], "]"}], " ", "and", " ", 
    RowBox[{"Bb", "[", 
     RowBox[{"i", ",", "j"}], "]"}]}], "*)"}]}]], "Input",
 CellChangeTimes->{{3.809514785303152*^9, 3.809514805780424*^9}},
 CellLabel->"In[89]:=",ExpressionUUID->"0cb93ef0-3dc4-4f7e-9bbd-d896b4b2574e"],

Cell[CellGroupData[{

Cell[BoxData[{
 RowBox[{
  RowBox[{
   RowBox[{
    RowBox[{"CNOlist", "[", "0", "]"}], " ", "=", " ", 
    RowBox[{
     RowBox[{
      RowBox[{
       RowBox[{"Cgen", "[", "0", "]"}], "/.", 
       RowBox[{"{", 
        RowBox[{
         RowBox[{"V", " ", "\[Rule]", " ", 
          FractionBox[
           RowBox[{"4", " ", 
            RowBox[{"Q", "[", 
             RowBox[{"1", ",", "1"}], "]"}]}], 
           RowBox[{"\[Pi]", " ", 
            SuperscriptBox[
             RowBox[{"Dia", "[", 
              RowBox[{"1", ",", "1"}], "]"}], "2"]}]]}], ",", 
         RowBox[{"Di", " ", "\[Rule]", " ", 
          RowBox[{"Dia", "[", 
           RowBox[{"1", ",", "1"}], "]"}]}], ",", 
         RowBox[{"JNO", "\[Rule]", " ", "JNOwall"}], ",", 
         RowBox[{"Lg", " ", "\[Rule]", " ", 
          RowBox[{
           RowBox[{"Diaini", "[", 
            RowBox[{"1", ",", "1"}], "]"}], " ", 
           RowBox[{"\[Alpha]value", "[", 
            RowBox[{"[", "1", "]"}], "]"}]}]}], ",", 
         RowBox[{
          RowBox[{"C", "[", "1", "]"}], "\[Rule]", " ", 
          RowBox[{"Aa", "[", 
           RowBox[{"1", ",", "1"}], "]"}]}], ",", 
         RowBox[{
          RowBox[{"C", "[", "2", "]"}], "\[Rule]", " ", 
          RowBox[{"Bb", "[", 
           RowBox[{"1", ",", "1"}], "]"}]}]}], "}"}]}], "/.", "rlist"}], "/.",
      "solNOst"}]}], ";"}], "\[IndentingNewLine]", 
  "\[IndentingNewLine]"}], "\[IndentingNewLine]", 
 RowBox[{
  RowBox[{
   RowBox[{"Table", "[", 
    RowBox[{
     RowBox[{
      RowBox[{"CNOlist", "[", "i", "]"}], " ", "=", " ", 
      RowBox[{"{", "}"}]}], ",", 
     RowBox[{"{", 
      RowBox[{"i", ",", "1", ",", "ngenmax"}], "}"}]}], "]"}], ";"}], " ", 
  RowBox[{"(*", " ", 
   RowBox[{
   "After", " ", "this", " ", "series", " ", "of", " ", "command", " ", 
    RowBox[{"CNOList", "[", "i", "]"}], " ", "will", " ", "contain", " ", 
    "all", " ", "the", " ", "values", " ", "of", " ", "CNO", " ", "at", " ", 
    "the", " ", "distal", " ", "end", " ", "of", " ", "the", " ", "airways", 
    " ", "in", " ", "generation", " ", "i"}], " ", 
   "*)"}]}], "\[IndentingNewLine]", 
 RowBox[{
  RowBox[{"For", "[", 
   RowBox[{
    RowBox[{"k", " ", "=", " ", "1"}], ",", " ", 
    RowBox[{"k", "<", 
     RowBox[{
      RowBox[{"Length", "[", "lairw", "]"}], "+", "1"}]}], ",", 
    RowBox[{"k", "++"}], ",", "\[IndentingNewLine]", 
    RowBox[{
     RowBox[{"i", " ", "=", " ", 
      RowBox[{"lairw", "[", 
       RowBox[{"[", 
        RowBox[{"k", ",", "1"}], "]"}], "]"}]}], ";", "\[IndentingNewLine]", 
     RowBox[{"j", " ", "=", " ", 
      RowBox[{"lairw", "[", 
       RowBox[{"[", 
        RowBox[{"k", ",", "2"}], "]"}], "]"}]}], ";", "\[IndentingNewLine]", 
     RowBox[{"rlistmum", " ", "=", " ", 
      RowBox[{"{", 
       RowBox[{
        RowBox[{"V", " ", "\[Rule]", " ", 
         FractionBox[
          RowBox[{"4", " ", 
           RowBox[{"Q", "[", 
            RowBox[{"i", ",", "j"}], "]"}]}], 
          RowBox[{"\[Pi]", " ", 
           SuperscriptBox[
            RowBox[{"Dia", "[", 
             RowBox[{"i", ",", "j"}], "]"}], "2"]}]]}], ",", 
        RowBox[{"Di", " ", "\[Rule]", " ", 
         RowBox[{"Dia", "[", 
          RowBox[{"i", ",", "j"}], "]"}]}], ",", 
        RowBox[{"JNO", "\[Rule]", " ", "JNOwall"}], ",", 
        RowBox[{"Lg", " ", "\[Rule]", " ", 
         RowBox[{
          RowBox[{"Diaini", "[", 
           RowBox[{"i", ",", "j"}], "]"}], " ", 
          RowBox[{"\[Alpha]value", "[", 
           RowBox[{"[", "i", "]"}], "]"}]}]}], ",", 
        RowBox[{
         RowBox[{"C", "[", "1", "]"}], "\[Rule]", " ", 
         RowBox[{"Aa", "[", 
          RowBox[{"i", ",", "j"}], "]"}]}], ",", 
        RowBox[{
         RowBox[{"C", "[", "2", "]"}], "\[Rule]", " ", 
         RowBox[{"Bb", "[", 
          RowBox[{"i", ",", "j"}], "]"}]}]}], "}"}]}], ";", 
     "\[IndentingNewLine]", 
     RowBox[{
      RowBox[{"CNOlist", "[", "i", "]"}], " ", "=", " ", 
      RowBox[{"Join", "[", 
       RowBox[{
        RowBox[{"CNOlist", "[", "i", "]"}], ",", 
        RowBox[{"{", 
         RowBox[{
          RowBox[{
           RowBox[{
            RowBox[{"Cgen", "[", "1", "]"}], "/.", "rlistmum"}], "/.", 
           "rlist"}], "/.", "solNOst"}], "}"}]}], "]"}]}], ";"}]}], 
   "\[IndentingNewLine]", "]"}], ";"}], "\[IndentingNewLine]", 
 RowBox[{
  RowBox[{
   RowBox[{"For", "[", 
    RowBox[{
     RowBox[{"k", " ", "=", " ", "1"}], ",", " ", 
     RowBox[{"k", "<", 
      RowBox[{
       RowBox[{"Length", "[", "iter", "]"}], "+", "1"}]}], ",", 
     RowBox[{"k", "++"}], ",", "\[IndentingNewLine]", 
     RowBox[{
      RowBox[{"i", " ", "=", " ", 
       RowBox[{"iter", "[", 
        RowBox[{"[", 
         RowBox[{"k", ",", "1"}], "]"}], "]"}]}], ";", "\[IndentingNewLine]", 
      
      RowBox[{"j", " ", "=", " ", 
       RowBox[{"iter", "[", 
        RowBox[{"[", 
         RowBox[{"k", ",", "2"}], "]"}], "]"}]}], ";", "\[IndentingNewLine]", 
      
      RowBox[{"rlistmum", " ", "=", " ", 
       RowBox[{"{", 
        RowBox[{
         RowBox[{"V", " ", "\[Rule]", " ", 
          FractionBox[
           RowBox[{"4", " ", 
            RowBox[{"Q", "[", 
             RowBox[{"i", ",", "j"}], "]"}]}], 
           RowBox[{"\[Pi]", " ", 
            SuperscriptBox[
             RowBox[{"Dia", "[", 
              RowBox[{"i", ",", "j"}], "]"}], "2"]}]]}], ",", 
         RowBox[{"Di", " ", "\[Rule]", " ", 
          RowBox[{"Dia", "[", 
           RowBox[{"i", ",", "j"}], "]"}]}], ",", 
         RowBox[{"JNO", "\[Rule]", " ", "JNOwall"}], ",", 
         RowBox[{"Lg", " ", "\[Rule]", " ", 
          RowBox[{
           RowBox[{"Diaini", "[", 
            RowBox[{"i", ",", "j"}], "]"}], " ", 
           RowBox[{"\[Alpha]value", "[", 
            RowBox[{"[", "i", "]"}], "]"}]}]}], ",", 
         RowBox[{
          RowBox[{"C", "[", "1", "]"}], "\[Rule]", " ", 
          RowBox[{"Aa", "[", 
           RowBox[{"i", ",", "j"}], "]"}]}], ",", 
         RowBox[{
          RowBox[{"C", "[", "2", "]"}], "\[Rule]", " ", 
          RowBox[{"Bb", "[", 
           RowBox[{"i", ",", "j"}], "]"}]}]}], "}"}]}], ";", 
      "\[IndentingNewLine]", 
      RowBox[{
       RowBox[{"CNOlist", "[", "i", "]"}], " ", "=", " ", 
       RowBox[{"Join", "[", 
        RowBox[{
         RowBox[{"CNOlist", "[", "i", "]"}], ",", 
         RowBox[{"{", 
          RowBox[{
           RowBox[{
            RowBox[{
             RowBox[{"Cgen", "[", "1", "]"}], "/.", "rlistmum"}], "/.", 
            "rlist"}], "/.", "solNOst"}], "}"}]}], "]"}]}], ";"}]}], 
    "\[IndentingNewLine]", "]"}], ";"}], 
  "\[IndentingNewLine]"}], "\[IndentingNewLine]", 
 RowBox[{
  RowBox[{"NOprofilest", " ", "=", 
   RowBox[{"Join", "[", " ", 
    RowBox[{
     RowBox[{"{", 
      RowBox[{
       RowBox[{"{", 
        RowBox[{
         RowBox[{"ngenstart", "-", "1"}], ",", 
         RowBox[{"CNOlist", "[", "0", "]"}]}], "}"}], ",", 
       RowBox[{"{", 
        RowBox[{"ngenstart", ",", 
         RowBox[{
          RowBox[{"CNOlist", "[", "1", "]"}], "[", 
          RowBox[{"[", "1", "]"}], "]"}]}], "}"}]}], "}"}], ",", 
     RowBox[{"Table", "[", 
      RowBox[{
       RowBox[{"{", 
        RowBox[{
         RowBox[{"ngenstart", "+", "i", "-", "1"}], ",", 
         RowBox[{"Around", "[", 
          RowBox[{
           RowBox[{"Mean", "[", 
            RowBox[{"CNOlist", "[", "i", "]"}], "]"}], ",", 
           RowBox[{"StandardDeviation", "[", 
            RowBox[{"CNOlist", "[", "i", "]"}], "]"}]}], "]"}]}], "}"}], ",", 
       
       RowBox[{"{", 
        RowBox[{"i", ",", "2", ",", 
         RowBox[{"iter", "[", 
          RowBox[{"[", 
           RowBox[{
            RowBox[{"Length", "[", "iter", "]"}], ",", "1"}], "]"}], "]"}]}], 
        "}"}]}], "]"}]}], "]"}]}], ";"}], "\[IndentingNewLine]", 
 RowBox[{
  RowBox[{"NOprofilestmoy", " ", "=", 
   RowBox[{"Join", "[", " ", 
    RowBox[{
     RowBox[{"{", 
      RowBox[{
       RowBox[{"{", 
        RowBox[{
         RowBox[{"ngenstart", "-", "1"}], ",", 
         RowBox[{"CNOlist", "[", "0", "]"}]}], "}"}], ",", 
       RowBox[{"{", 
        RowBox[{"ngenstart", ",", 
         RowBox[{
          RowBox[{"CNOlist", "[", "1", "]"}], "[", 
          RowBox[{"[", "1", "]"}], "]"}]}], "}"}]}], "}"}], ",", 
     RowBox[{"Table", "[", 
      RowBox[{
       RowBox[{"{", 
        RowBox[{
         RowBox[{"ngenstart", "+", "i", "-", "1"}], ",", 
         RowBox[{"Mean", "[", 
          RowBox[{"CNOlist", "[", "i", "]"}], "]"}]}], "}"}], ",", 
       RowBox[{"{", 
        RowBox[{"i", ",", "2", ",", 
         RowBox[{"iter", "[", 
          RowBox[{"[", 
           RowBox[{
            RowBox[{"Length", "[", "iter", "]"}], ",", "1"}], "]"}], "]"}]}], 
        "}"}]}], "]"}]}], "]"}]}], ";"}], "\n", 
 RowBox[{
  RowBox[{
   RowBox[{"\[CapitalDelta]CNOgen", " ", "=", " ", 
    RowBox[{"Table", "[", 
     RowBox[{
      FractionBox[
       RowBox[{
        RowBox[{
         SuperscriptBox["2", 
          RowBox[{"i", "-", "1"}]], "\[Pi]", " ", 
         SuperscriptBox[
          RowBox[{"(", 
           RowBox[{"Dtrachee", " ", 
            SuperscriptBox["hmean", 
             RowBox[{"i", "-", "1"}]]}], ")"}], "2"], 
         RowBox[{"\[Alpha]valuecomp", "[", 
          RowBox[{"[", "i", "]"}], "]"}], " ", "JNOwall"}], "/.", "rlist"}], 
       "Qtrachee"], ",", 
      RowBox[{"{", 
       RowBox[{"i", ",", "1", ",", 
        RowBox[{"ngenstart", "-", "1"}]}], "}"}]}], "]"}]}], ";"}], " ", 
  RowBox[{"(*", " ", 
   RowBox[{
   "This", " ", "is", " ", "an", " ", "approximation", " ", "of", " ", "the", 
    " ", "variation", " ", "of", " ", "the", " ", "NO", " ", "concentration", 
    " ", "along", " ", "the", " ", "generations"}], " ", 
   "*)"}]}], "\[IndentingNewLine]", 
 RowBox[{
  RowBox[{"CNOdeb", " ", "=", 
   RowBox[{"NOprofilestmoy", "[", 
    RowBox[{"[", 
     RowBox[{"1", ",", "2"}], "]"}], "]"}]}], ";"}], "\[IndentingNewLine]", 
 RowBox[{
  RowBox[{
   RowBox[{"NOprofilestmoycomp", " ", "=", " ", 
    RowBox[{"Join", "[", 
     RowBox[{
      RowBox[{"Table", "[", 
       RowBox[{
        RowBox[{"{", 
         RowBox[{"i", ",", 
          RowBox[{"CNOdeb", "+", 
           RowBox[{"Sum", "[", 
            RowBox[{
             RowBox[{"\[CapitalDelta]CNOgen", "[", 
              RowBox[{"[", "k", "]"}], "]"}], ",", 
             RowBox[{"{", 
              RowBox[{"k", ",", 
               RowBox[{"i", "+", "1"}], ",", 
               RowBox[{"ngenstart", "-", "1"}]}], "}"}]}], "]"}]}]}], "}"}], 
        ",", 
        RowBox[{"{", 
         RowBox[{"i", ",", "0", ",", 
          RowBox[{"ngenstart", "-", "2"}]}], "}"}]}], "]"}], ",", 
      "NOprofilestmoy"}], "]"}]}], ";"}], 
  "\[IndentingNewLine]"}], "\[IndentingNewLine]", 
 RowBox[{"Print", "[", 
  RowBox[{
  "\"\<Calculated value of the FeNO at the beginning of negenstart : (ppb) \>\
\"", ",", " ", 
   RowBox[{"CNOlist", "[", "0", "]"}]}], "]"}], "\[IndentingNewLine]", 
 RowBox[{"grNOprofilest", " ", "=", " ", 
  RowBox[{"ListPlot", "[", 
   RowBox[{"NOprofilest", ",", 
    RowBox[{"PlotRange", "\[Rule]", " ", "All"}], ",", 
    RowBox[{"Frame", " ", "\[Rule]", " ", "True"}], ",", " ", 
    RowBox[{"GridLines", "\[Rule]", "Automatic"}], ",", 
    RowBox[{"Axes", " ", "\[Rule]", " ", "False"}], ",", 
    RowBox[{"AspectRatio", "\[Rule]", "0.7"}], ",", 
    RowBox[{"FrameLabel", "\[Rule]", 
     RowBox[{"{", 
      RowBox[{
      "\"\<Generation index (-)\>\"", ",", "\"\<NO concentration (ppb)\>\""}],
       "}"}]}], ",", " ", 
    RowBox[{"BaseStyle", "->", 
     RowBox[{"{", 
      RowBox[{
       RowBox[{"FontFamily", "->", "\"\<Times\>\""}], ",", 
       RowBox[{"FontSize", "\[Rule]", "16"}]}], "}"}]}], ",", 
    RowBox[{"PlotStyle", "\[Rule]", 
     RowBox[{"{", 
      RowBox[{"{", 
       RowBox[{"Black", ",", 
        RowBox[{"PointSize", "[", "0.02", "]"}]}], "}"}], "}"}]}]}], 
   "]"}]}], "\[IndentingNewLine]", 
 RowBox[{"Print", "[", 
  RowBox[{
  "\"\<Calculated value of the FeNO at the top of the trachea : (ppb) \>\"", 
   ",", " ", 
   RowBox[{"NOprofilestmoycomp", "[", 
    RowBox[{"[", 
     RowBox[{"1", ",", "2"}], "]"}], "]"}]}], "]"}], "\[IndentingNewLine]", 
 RowBox[{"grNOprofilestav", " ", "=", " ", 
  RowBox[{"ListPlot", "[", 
   RowBox[{"NOprofilestmoycomp", ",", 
    RowBox[{"PlotRange", "\[Rule]", " ", "All"}], ",", 
    RowBox[{"Frame", " ", "\[Rule]", " ", "True"}], ",", " ", 
    RowBox[{"GridLines", "\[Rule]", "Automatic"}], ",", 
    RowBox[{"Axes", " ", "\[Rule]", " ", "False"}], ",", 
    RowBox[{"AspectRatio", "\[Rule]", "0.7"}], ",", 
    RowBox[{"FrameLabel", "\[Rule]", 
     RowBox[{"{", 
      RowBox[{
      "\"\<Generation index (-)\>\"", ",", "\"\<NO concentration (ppb)\>\""}],
       "}"}]}], ",", " ", 
    RowBox[{"BaseStyle", "->", 
     RowBox[{"{", 
      RowBox[{
       RowBox[{"FontFamily", "->", "\"\<Times\>\""}], ",", 
       RowBox[{"FontSize", "\[Rule]", "16"}]}], "}"}]}], ",", 
    RowBox[{"PlotStyle", "\[Rule]", 
     RowBox[{"{", 
      RowBox[{"{", 
       RowBox[{"Black", ",", 
        RowBox[{"PointSize", "[", "0.02", "]"}]}], "}"}], "}"}]}]}], 
   "]"}]}]}], "Input",
 CellChangeTimes->{{3.808899106499761*^9, 3.808899111660843*^9}, {
  3.808899155199106*^9, 3.808899165594103*^9}, {3.808900543632481*^9, 
  3.808900568707036*^9}, {3.808900600097086*^9, 3.808900616401238*^9}, {
  3.808911392953882*^9, 3.8089114024362803`*^9}, {3.80935587522346*^9, 
  3.8093559767068768`*^9}, {3.809415708090506*^9, 3.809415754533092*^9}, {
  3.8094161042917*^9, 3.809416117736043*^9}, {3.809514820858547*^9, 
  3.8095148668649483`*^9}, {3.80951492391474*^9, 3.809514959875224*^9}, {
  3.80951506631929*^9, 3.8095150761267767`*^9}, {3.81139974314135*^9, 
  3.811399764397036*^9}},
 CellLabel->"In[90]:=",ExpressionUUID->"756bd526-c6b5-4fd1-bbaf-af46d927541d"],

Cell[BoxData[
 InterpretationBox[
  RowBox[{"\<\"Calculated value of the FeNO at the beginning of negenstart : \
(ppb) \"\>", "\[InvisibleSpace]", "19.730292914589217`"}],
  SequenceForm[
  "Calculated value of the FeNO at the beginning of negenstart : (ppb) ", 
   19.730292914589217`],
  Editable->False]], "Print",
 CellChangeTimes->{
  3.808559153962802*^9, 3.8085593929916067`*^9, 3.8085602252419233`*^9, 
   3.808561987175831*^9, 3.8085652398663588`*^9, 3.808569607670013*^9, 
   3.808573365310507*^9, {3.808573433592908*^9, 3.808573453189333*^9}, 
   3.808573616487883*^9, 3.808573833914857*^9, 3.8085739314806843`*^9, 
   3.808574138386998*^9, 3.808577531047023*^9, 3.80857764939746*^9, 
   3.808578583142606*^9, 3.808578706713595*^9, 3.808578851835948*^9, 
   3.8085789528711653`*^9, 3.8085791641197157`*^9, 3.808579521864757*^9, 
   3.8085810386774397`*^9, 3.808582190187752*^9, 3.8085829047133093`*^9, 
   3.808582962493758*^9, 3.808583443910055*^9, 3.808583874368843*^9, 
   3.808583940778509*^9, 3.808584405968913*^9, 3.808584966339555*^9, 
   3.808585136434285*^9, 3.808585350957465*^9, 3.808585506514679*^9, 
   3.808586620550379*^9, 3.808623437438835*^9, 3.808625035442419*^9, 
   3.808625438219019*^9, 3.808625603502391*^9, 3.808625957459935*^9, 
   3.8086268705014973`*^9, 3.80862701745258*^9, 3.808627080094486*^9, 
   3.80863781891332*^9, 3.8086390061559353`*^9, 3.808639521594241*^9, 
   3.8086397936238956`*^9, 3.8086400704903812`*^9, 3.808642007348735*^9, 
   3.8086422662042*^9, 3.808642627379526*^9, 3.808642732219933*^9, 
   3.808643346716712*^9, 3.808643454662931*^9, 3.808643588274028*^9, 
   3.808643778527248*^9, {3.808643981509656*^9, 3.808644008566935*^9}, 
   3.808644263897311*^9, 3.8088990575020647`*^9, 3.808899174911523*^9, 
   3.8089002605400743`*^9, 3.8089006178394403`*^9, 3.808902597243197*^9, 
   3.808903746804949*^9, 3.8089121960579557`*^9, 3.808914828699273*^9, 
   3.8089149998009043`*^9, 3.8089792697518883`*^9, 3.8089857069818583`*^9, 
   3.808985986458734*^9, 3.808987313923901*^9, 3.808987619702838*^9, 
   3.8089889812844257`*^9, 3.809007420791439*^9, 3.809089748172224*^9, 
   3.809155080604559*^9, 3.809239175014387*^9, 3.809241002825601*^9, 
   3.809251749868154*^9, 3.8092520999327707`*^9, 3.809252834484709*^9, 
   3.8092536967071743`*^9, 3.8092547474793587`*^9, 3.809255045258843*^9, 
   3.809353348262628*^9, 3.80935587889182*^9, 3.809355946280715*^9, 
   3.809355978810487*^9, 3.809415691095083*^9, {3.809415742314666*^9, 
   3.809415758689845*^9}, {3.809416092874571*^9, 3.809416115289961*^9}, 
   3.809522284852716*^9, 3.809764690870676*^9, 3.809768873559623*^9, 
   3.809769179598282*^9, 3.8097696815854883`*^9, 3.811400684930668*^9, 
   3.811401447246393*^9, 3.8114022155019617`*^9, 3.8114025689553432`*^9, 
   3.811402844091372*^9, 3.811403059415339*^9, 3.811403358861411*^9, {
   3.81140421542327*^9, 3.811404231533587*^9}, 3.8114046718837557`*^9, 
   3.811405436428091*^9, 3.811405509817154*^9, 3.811406600453219*^9, 
   3.81140667381133*^9, 3.8114069559566183`*^9, 3.811407063163172*^9, 
   3.811407139560655*^9, 3.811416767605357*^9, 3.811417487229413*^9, 
   3.81157442616959*^9},
 CellLabel->
  "During evaluation of \
In[90]:=",ExpressionUUID->"4738146b-febc-4b7a-9099-a2d2b23699e7"],

Cell[BoxData[
 GraphicsBox[{{{
     {GrayLevel[0], PointSize[0.02], 
      StyleBox[{{}, {
         LineBox[{{4., 18.23365941516512}, {4., 19.215488358279085`}}], 
         LineBox[{{4., 19.215488358279085`}, {4., 20.19731730139305}}]}},
       Antialiasing->False,
       FontFamily->"Times",
       FontSize->16]}, 
     {GrayLevel[0], PointSize[0.02], 
      StyleBox[{{}, {
         LineBox[{{5., 17.84164477827583}, {5., 18.856154823944898`}}], 
         LineBox[{{5., 18.856154823944898`}, {5., 19.870664869613968`}}]}},
       Antialiasing->False,
       FontFamily->"Times",
       FontSize->16]}, 
     {GrayLevel[0], PointSize[0.02], 
      StyleBox[{{}, {
         LineBox[{{6., 17.181835143514533`}, {6., 18.213353379667318`}}], 
         LineBox[{{6., 18.213353379667318`}, {6., 19.244871615820102`}}]}},
       Antialiasing->False,
       FontFamily->"Times",
       FontSize->16]}, 
     {GrayLevel[0], PointSize[0.02], 
      StyleBox[{{}, {
         LineBox[{{7., 14.996894680773158`}, {7., 16.90828294251554}}], 
         LineBox[{{7., 16.90828294251554}, {7., 18.819671204257922`}}]}},
       Antialiasing->False,
       FontFamily->"Times",
       FontSize->16]}, 
     {GrayLevel[0], PointSize[0.02], 
      StyleBox[{{}, {
         LineBox[{{8., 12.329841007770524`}, {8., 15.291674795474762`}}], 
         LineBox[{{8., 15.291674795474762`}, {8., 18.253508583179002`}}]}},
       Antialiasing->False,
       FontFamily->"Times",
       FontSize->16]}, 
     {GrayLevel[0], PointSize[0.02], 
      StyleBox[{{}, {
         LineBox[{{9., 10.227574654605625`}, {9., 13.668745468547971`}}], 
         LineBox[{{9., 13.668745468547971`}, {9., 17.109916282490317`}}]}},
       Antialiasing->False,
       FontFamily->"Times",
       FontSize->16]}, 
     {GrayLevel[0], PointSize[0.02], 
      StyleBox[{{}, {
         LineBox[{{10., 8.113476202249629}, {10., 11.878240198552016`}}], 
         LineBox[{{10., 11.878240198552016`}, {10., 15.643004194854402`}}]}},
       Antialiasing->False,
       FontFamily->"Times",
       FontSize->16]}, 
     {GrayLevel[0], PointSize[0.02], 
      StyleBox[{{}, {
         LineBox[{{11., 6.358352415286969}, {11., 10.246866796224825`}}], 
         LineBox[{{11., 10.246866796224825`}, {11., 14.135381177162682`}}]}},
       Antialiasing->False,
       FontFamily->"Times",
       FontSize->16]}, 
     {GrayLevel[0], PointSize[0.02], 
      StyleBox[{{}, {
         LineBox[{{12., 4.872033827895427}, {12., 8.74064841782348}}], 
         LineBox[{{12., 8.74064841782348}, {12., 12.609263007751531`}}]}},
       Antialiasing->False,
       FontFamily->"Times",
       FontSize->16]}, 
     {GrayLevel[0], PointSize[0.02], 
      StyleBox[{{}, {
         LineBox[{{13., 4.2884067109685855`}, {13., 7.86718487537664}}], 
         LineBox[{{13., 7.86718487537664}, {13., 11.445963039784694`}}]}},
       Antialiasing->False,
       FontFamily->"Times",
       FontSize->16]}, 
     {GrayLevel[0], PointSize[0.02], 
      StyleBox[{{}, {
         LineBox[{{14., 3.926514827216392}, {14., 7.2451795401191506`}}], 
         LineBox[{{14., 7.2451795401191506`}, {14., 10.563844253021909`}}]}},
       Antialiasing->False,
       FontFamily->"Times",
       FontSize->16]}, 
     {GrayLevel[0], PointSize[0.02], 
      StyleBox[{{}, {
         LineBox[{{15., 3.891334805978715}, {15., 6.917359389326484}}], 
         LineBox[{{15., 6.917359389326484}, {15., 9.943383972674253}}]}},
       Antialiasing->False,
       FontFamily->"Times",
       FontSize->16]}, 
     {GrayLevel[0], PointSize[0.02], 
      StyleBox[{{}, {
         LineBox[{{16., 3.8053664147200044`}, {16., 6.571373768167201}}], 
         LineBox[{{16., 6.571373768167201}, {16., 9.3373811216144}}]}},
       Antialiasing->False,
       FontFamily->"Times",
       FontSize->16]}, 
     {GrayLevel[0], PointSize[0.02], 
      StyleBox[{{}, {
         LineBox[{{17., 3.818331434132688}, {17., 6.367672961306358}}], 
         LineBox[{{17., 6.367672961306358}, {17., 8.917014488480028}}]}},
       Antialiasing->False,
       FontFamily->"Times",
       FontSize->16]}, 
     {GrayLevel[0], PointSize[0.02], 
      StyleBox[{{}, {
         LineBox[{{18., 3.8089801465521114`}, {18., 6.2280315556543915`}}], 
         LineBox[{{18., 6.2280315556543915`}, {18., 8.647082964756672}}]}},
       Antialiasing->False,
       FontFamily->"Times",
       FontSize->16]}, 
     {GrayLevel[0], PointSize[0.02], 
      StyleBox[{{}, {
         LineBox[{{19., 4.006598132403866}, {19., 6.319452902629201}}], 
         LineBox[{{19., 6.319452902629201}, {19., 8.632307672854536}}]}},
       Antialiasing->False,
       FontFamily->"Times",
       FontSize->16]}, 
     {GrayLevel[0], PointSize[0.02], 
      StyleBox[{{}, {
         LineBox[{{20., 4.224446951418776}, {20., 6.395836627376368}}], 
         LineBox[{{20., 6.395836627376368}, {20., 8.56722630333396}}]}},
       Antialiasing->False,
       FontFamily->"Times",
       FontSize->16]}, 
     {GrayLevel[0], PointSize[0.02], 
      StyleBox[{{}, {
         LineBox[{{21., 4.511703397089067}, {21., 6.386593343725343}}], 
         LineBox[{{21., 6.386593343725343}, {21., 8.26148329036162}}]}},
       Antialiasing->False,
       FontFamily->"Times",
       FontSize->16]}, 
     {GrayLevel[0], PointSize[0.02], 
      StyleBox[{{}, {
         LineBox[{{22., 4.597624495811815}, {22., 6.047650472891485}}], 
         LineBox[{{22., 6.047650472891485}, {22., 7.497676449971155}}]}},
       Antialiasing->False,
       FontFamily->"Times",
       FontSize->16]}, 
     {GrayLevel[0], PointSize[0.02], 
      StyleBox[{{}, {
         LineBox[{{23., 4.95509240654689}, {23., 5.742738825483369}}], 
         LineBox[{{23., 5.742738825483369}, {23., 6.530385244419848}}]}},
       Antialiasing->False,
       FontFamily->"Times",
       FontSize->16]}, 
     {GrayLevel[0], PointSize[0.02], 
      StyleBox[{{}, {
         LineBox[{{24., 5.467464693187042}, {24., 5.503071508124091}}], 
         LineBox[{{24., 5.503071508124091}, {24., 5.53867832306114}}]}},
       Antialiasing->False,
       FontFamily->"Times",
       FontSize->16]}}, {
     {GrayLevel[0], PointSize[0.02], 
      StyleBox[{
        GeometricTransformationBox[
         LineBox[{}], {{{1., 0.}, {0., 1.}}, {0., 0.}}], 
        GeometricTransformationBox[
         LineBox[{{{4., 20.19731730139305}, 
            Offset[{3, 0}, {4., 20.19731730139305}]}, {{4., 
            20.19731730139305}, Offset[{-3, 0}, {4., 20.19731730139305}]}, {{
            4., 18.23365941516512}, 
            Offset[{3, 0}, {4., 18.23365941516512}]}, {{4., 
            18.23365941516512}, 
            Offset[{-3, 0}, {4., 18.23365941516512}]}}], {{{1., 0.}, {0., 
          1.}}, {0., 0.}}]},
       Antialiasing->False,
       FontFamily->"Times",
       FontSize->16]}, 
     {GrayLevel[0], PointSize[0.02], 
      StyleBox[{
        GeometricTransformationBox[
         LineBox[{}], {{{1., 0.}, {0., 1.}}, {0., 0.}}], 
        GeometricTransformationBox[
         LineBox[{{{5., 19.870664869613968`}, 
            Offset[{3, 0}, {5., 19.870664869613968`}]}, {{5., 
            19.870664869613968`}, 
            Offset[{-3, 0}, {5., 19.870664869613968`}]}, {{5., 
            17.84164477827583}, Offset[{3, 0}, {5., 17.84164477827583}]}, {{
            5., 17.84164477827583}, 
            Offset[{-3, 0}, {5., 17.84164477827583}]}}], {{{1., 0.}, {0., 
          1.}}, {0., 0.}}]},
       Antialiasing->False,
       FontFamily->"Times",
       FontSize->16]}, 
     {GrayLevel[0], PointSize[0.02], 
      StyleBox[{
        GeometricTransformationBox[
         LineBox[{}], {{{1., 0.}, {0., 1.}}, {0., 0.}}], 
        GeometricTransformationBox[
         LineBox[{{{6., 19.244871615820102`}, 
            Offset[{3, 0}, {6., 19.244871615820102`}]}, {{6., 
            19.244871615820102`}, 
            Offset[{-3, 0}, {6., 19.244871615820102`}]}, {{6., 
            17.181835143514533`}, 
            Offset[{3, 0}, {6., 17.181835143514533`}]}, {{6., 
            17.181835143514533`}, 
            Offset[{-3, 0}, {6., 17.181835143514533`}]}}], {{{1., 0.}, {0., 
          1.}}, {0., 0.}}]},
       Antialiasing->False,
       FontFamily->"Times",
       FontSize->16]}, 
     {GrayLevel[0], PointSize[0.02], 
      StyleBox[{
        GeometricTransformationBox[
         LineBox[{}], {{{1., 0.}, {0., 1.}}, {0., 0.}}], 
        GeometricTransformationBox[
         LineBox[{{{7., 18.819671204257922`}, 
            Offset[{3, 0}, {7., 18.819671204257922`}]}, {{7., 
            18.819671204257922`}, 
            Offset[{-3, 0}, {7., 18.819671204257922`}]}, {{7., 
            14.996894680773158`}, 
            Offset[{3, 0}, {7., 14.996894680773158`}]}, {{7., 
            14.996894680773158`}, 
            Offset[{-3, 0}, {7., 14.996894680773158`}]}}], {{{1., 0.}, {0., 
          1.}}, {0., 0.}}]},
       Antialiasing->False,
       FontFamily->"Times",
       FontSize->16]}, 
     {GrayLevel[0], PointSize[0.02], 
      StyleBox[{
        GeometricTransformationBox[
         LineBox[{}], {{{1., 0.}, {0., 1.}}, {0., 0.}}], 
        GeometricTransformationBox[
         LineBox[{{{8., 18.253508583179002`}, 
            Offset[{3, 0}, {8., 18.253508583179002`}]}, {{8., 
            18.253508583179002`}, 
            Offset[{-3, 0}, {8., 18.253508583179002`}]}, {{8., 
            12.329841007770524`}, 
            Offset[{3, 0}, {8., 12.329841007770524`}]}, {{8., 
            12.329841007770524`}, 
            Offset[{-3, 0}, {8., 12.329841007770524`}]}}], {{{1., 0.}, {0., 
          1.}}, {0., 0.}}]},
       Antialiasing->False,
       FontFamily->"Times",
       FontSize->16]}, 
     {GrayLevel[0], PointSize[0.02], 
      StyleBox[{
        GeometricTransformationBox[
         LineBox[{}], {{{1., 0.}, {0., 1.}}, {0., 0.}}], 
        GeometricTransformationBox[
         LineBox[{{{9., 17.109916282490317`}, 
            Offset[{3, 0}, {9., 17.109916282490317`}]}, {{9., 
            17.109916282490317`}, 
            Offset[{-3, 0}, {9., 17.109916282490317`}]}, {{9., 
            10.227574654605625`}, 
            Offset[{3, 0}, {9., 10.227574654605625`}]}, {{9., 
            10.227574654605625`}, 
            Offset[{-3, 0}, {9., 10.227574654605625`}]}}], {{{1., 0.}, {0., 
          1.}}, {0., 0.}}]},
       Antialiasing->False,
       FontFamily->"Times",
       FontSize->16]}, 
     {GrayLevel[0], PointSize[0.02], 
      StyleBox[{
        GeometricTransformationBox[
         LineBox[{}], {{{1., 0.}, {0., 1.}}, {0., 0.}}], 
        GeometricTransformationBox[
         LineBox[{{{10., 15.643004194854402`}, 
            Offset[{3, 0}, {10., 15.643004194854402`}]}, {{10., 
            15.643004194854402`}, 
            Offset[{-3, 0}, {10., 15.643004194854402`}]}, {{10., 
            8.113476202249629}, Offset[{3, 0}, {10., 8.113476202249629}]}, {{
            10., 8.113476202249629}, 
            Offset[{-3, 0}, {10., 8.113476202249629}]}}], {{{1., 0.}, {0., 
          1.}}, {0., 0.}}]},
       Antialiasing->False,
       FontFamily->"Times",
       FontSize->16]}, 
     {GrayLevel[0], PointSize[0.02], 
      StyleBox[{
        GeometricTransformationBox[
         LineBox[{}], {{{1., 0.}, {0., 1.}}, {0., 0.}}], 
        GeometricTransformationBox[
         LineBox[{{{11., 14.135381177162682`}, 
            Offset[{3, 0}, {11., 14.135381177162682`}]}, {{11., 
            14.135381177162682`}, 
            Offset[{-3, 0}, {11., 14.135381177162682`}]}, {{11., 
            6.358352415286969}, Offset[{3, 0}, {11., 6.358352415286969}]}, {{
            11., 6.358352415286969}, 
            Offset[{-3, 0}, {11., 6.358352415286969}]}}], {{{1., 0.}, {0., 
          1.}}, {0., 0.}}]},
       Antialiasing->False,
       FontFamily->"Times",
       FontSize->16]}, 
     {GrayLevel[0], PointSize[0.02], 
      StyleBox[{
        GeometricTransformationBox[
         LineBox[{}], {{{1., 0.}, {0., 1.}}, {0., 0.}}], 
        GeometricTransformationBox[
         LineBox[{{{12., 12.609263007751531`}, 
            Offset[{3, 0}, {12., 12.609263007751531`}]}, {{12., 
            12.609263007751531`}, 
            Offset[{-3, 0}, {12., 12.609263007751531`}]}, {{12., 
            4.872033827895427}, Offset[{3, 0}, {12., 4.872033827895427}]}, {{
            12., 4.872033827895427}, 
            Offset[{-3, 0}, {12., 4.872033827895427}]}}], {{{1., 0.}, {0., 
          1.}}, {0., 0.}}]},
       Antialiasing->False,
       FontFamily->"Times",
       FontSize->16]}, 
     {GrayLevel[0], PointSize[0.02], 
      StyleBox[{
        GeometricTransformationBox[
         LineBox[{}], {{{1., 0.}, {0., 1.}}, {0., 0.}}], 
        GeometricTransformationBox[
         LineBox[{{{13., 11.445963039784694`}, 
            Offset[{3, 0}, {13., 11.445963039784694`}]}, {{13., 
            11.445963039784694`}, 
            Offset[{-3, 0}, {13., 11.445963039784694`}]}, {{13., 
            4.2884067109685855`}, 
            Offset[{3, 0}, {13., 4.2884067109685855`}]}, {{13., 
            4.2884067109685855`}, 
            Offset[{-3, 0}, {13., 4.2884067109685855`}]}}], {{{1., 0.}, {0., 
          1.}}, {0., 0.}}]},
       Antialiasing->False,
       FontFamily->"Times",
       FontSize->16]}, 
     {GrayLevel[0], PointSize[0.02], 
      StyleBox[{
        GeometricTransformationBox[
         LineBox[{}], {{{1., 0.}, {0., 1.}}, {0., 0.}}], 
        GeometricTransformationBox[
         LineBox[{{{14., 10.563844253021909`}, 
            Offset[{3, 0}, {14., 10.563844253021909`}]}, {{14., 
            10.563844253021909`}, 
            Offset[{-3, 0}, {14., 10.563844253021909`}]}, {{14., 
            3.926514827216392}, Offset[{3, 0}, {14., 3.926514827216392}]}, {{
            14., 3.926514827216392}, 
            Offset[{-3, 0}, {14., 3.926514827216392}]}}], {{{1., 0.}, {0., 
          1.}}, {0., 0.}}]},
       Antialiasing->False,
       FontFamily->"Times",
       FontSize->16]}, 
     {GrayLevel[0], PointSize[0.02], 
      StyleBox[{
        GeometricTransformationBox[
         LineBox[{}], {{{1., 0.}, {0., 1.}}, {0., 0.}}], 
        GeometricTransformationBox[
         LineBox[{{{15., 9.943383972674253}, 
            Offset[{3, 0}, {15., 9.943383972674253}]}, {{15., 
            9.943383972674253}, Offset[{-3, 0}, {15., 9.943383972674253}]}, {{
            15., 3.891334805978715}, 
            Offset[{3, 0}, {15., 3.891334805978715}]}, {{15., 
            3.891334805978715}, 
            Offset[{-3, 0}, {15., 3.891334805978715}]}}], {{{1., 0.}, {0., 
          1.}}, {0., 0.}}]},
       Antialiasing->False,
       FontFamily->"Times",
       FontSize->16]}, 
     {GrayLevel[0], PointSize[0.02], 
      StyleBox[{
        GeometricTransformationBox[
         LineBox[{}], {{{1., 0.}, {0., 1.}}, {0., 0.}}], 
        GeometricTransformationBox[
         LineBox[{{{16., 9.3373811216144}, 
            Offset[{3, 0}, {16., 9.3373811216144}]}, {{16., 9.3373811216144}, 
            Offset[{-3, 0}, {16., 9.3373811216144}]}, {{16., 
            3.8053664147200044`}, 
            Offset[{3, 0}, {16., 3.8053664147200044`}]}, {{16., 
            3.8053664147200044`}, 
            Offset[{-3, 0}, {16., 3.8053664147200044`}]}}], {{{1., 0.}, {0., 
          1.}}, {0., 0.}}]},
       Antialiasing->False,
       FontFamily->"Times",
       FontSize->16]}, 
     {GrayLevel[0], PointSize[0.02], 
      StyleBox[{
        GeometricTransformationBox[
         LineBox[{}], {{{1., 0.}, {0., 1.}}, {0., 0.}}], 
        GeometricTransformationBox[
         LineBox[{{{17., 8.917014488480028}, 
            Offset[{3, 0}, {17., 8.917014488480028}]}, {{17., 
            8.917014488480028}, Offset[{-3, 0}, {17., 8.917014488480028}]}, {{
            17., 3.818331434132688}, 
            Offset[{3, 0}, {17., 3.818331434132688}]}, {{17., 
            3.818331434132688}, 
            Offset[{-3, 0}, {17., 3.818331434132688}]}}], {{{1., 0.}, {0., 
          1.}}, {0., 0.}}]},
       Antialiasing->False,
       FontFamily->"Times",
       FontSize->16]}, 
     {GrayLevel[0], PointSize[0.02], 
      StyleBox[{
        GeometricTransformationBox[
         LineBox[{}], {{{1., 0.}, {0., 1.}}, {0., 0.}}], 
        GeometricTransformationBox[
         LineBox[{{{18., 8.647082964756672}, 
            Offset[{3, 0}, {18., 8.647082964756672}]}, {{18., 
            8.647082964756672}, Offset[{-3, 0}, {18., 8.647082964756672}]}, {{
            18., 3.8089801465521114`}, 
            Offset[{3, 0}, {18., 3.8089801465521114`}]}, {{18., 
            3.8089801465521114`}, 
            Offset[{-3, 0}, {18., 3.8089801465521114`}]}}], {{{1., 0.}, {0., 
          1.}}, {0., 0.}}]},
       Antialiasing->False,
       FontFamily->"Times",
       FontSize->16]}, 
     {GrayLevel[0], PointSize[0.02], 
      StyleBox[{
        GeometricTransformationBox[
         LineBox[{}], {{{1., 0.}, {0., 1.}}, {0., 0.}}], 
        GeometricTransformationBox[
         LineBox[{{{19., 8.632307672854536}, 
            Offset[{3, 0}, {19., 8.632307672854536}]}, {{19., 
            8.632307672854536}, Offset[{-3, 0}, {19., 8.632307672854536}]}, {{
            19., 4.006598132403866}, 
            Offset[{3, 0}, {19., 4.006598132403866}]}, {{19., 
            4.006598132403866}, 
            Offset[{-3, 0}, {19., 4.006598132403866}]}}], {{{1., 0.}, {0., 
          1.}}, {0., 0.}}]},
       Antialiasing->False,
       FontFamily->"Times",
       FontSize->16]}, 
     {GrayLevel[0], PointSize[0.02], 
      StyleBox[{
        GeometricTransformationBox[
         LineBox[{}], {{{1., 0.}, {0., 1.}}, {0., 0.}}], 
        GeometricTransformationBox[
         LineBox[{{{20., 8.56722630333396}, 
            Offset[{3, 0}, {20., 8.56722630333396}]}, {{20., 
            8.56722630333396}, Offset[{-3, 0}, {20., 8.56722630333396}]}, {{
            20., 4.224446951418776}, 
            Offset[{3, 0}, {20., 4.224446951418776}]}, {{20., 
            4.224446951418776}, 
            Offset[{-3, 0}, {20., 4.224446951418776}]}}], {{{1., 0.}, {0., 
          1.}}, {0., 0.}}]},
       Antialiasing->False,
       FontFamily->"Times",
       FontSize->16]}, 
     {GrayLevel[0], PointSize[0.02], 
      StyleBox[{
        GeometricTransformationBox[
         LineBox[{}], {{{1., 0.}, {0., 1.}}, {0., 0.}}], 
        GeometricTransformationBox[
         LineBox[{{{21., 8.26148329036162}, 
            Offset[{3, 0}, {21., 8.26148329036162}]}, {{21., 
            8.26148329036162}, Offset[{-3, 0}, {21., 8.26148329036162}]}, {{
            21., 4.511703397089067}, 
            Offset[{3, 0}, {21., 4.511703397089067}]}, {{21., 
            4.511703397089067}, 
            Offset[{-3, 0}, {21., 4.511703397089067}]}}], {{{1., 0.}, {0., 
          1.}}, {0., 0.}}]},
       Antialiasing->False,
       FontFamily->"Times",
       FontSize->16]}, 
     {GrayLevel[0], PointSize[0.02], 
      StyleBox[{
        GeometricTransformationBox[
         LineBox[{}], {{{1., 0.}, {0., 1.}}, {0., 0.}}], 
        GeometricTransformationBox[
         LineBox[{{{22., 7.497676449971155}, 
            Offset[{3, 0}, {22., 7.497676449971155}]}, {{22., 
            7.497676449971155}, Offset[{-3, 0}, {22., 7.497676449971155}]}, {{
            22., 4.597624495811815}, 
            Offset[{3, 0}, {22., 4.597624495811815}]}, {{22., 
            4.597624495811815}, 
            Offset[{-3, 0}, {22., 4.597624495811815}]}}], {{{1., 0.}, {0., 
          1.}}, {0., 0.}}]},
       Antialiasing->False,
       FontFamily->"Times",
       FontSize->16]}, 
     {GrayLevel[0], PointSize[0.02], 
      StyleBox[{
        GeometricTransformationBox[
         LineBox[{}], {{{1., 0.}, {0., 1.}}, {0., 0.}}], 
        GeometricTransformationBox[
         LineBox[{{{23., 6.530385244419848}, 
            Offset[{3, 0}, {23., 6.530385244419848}]}, {{23., 
            6.530385244419848}, Offset[{-3, 0}, {23., 6.530385244419848}]}, {{
            23., 4.95509240654689}, 
            Offset[{3, 0}, {23., 4.95509240654689}]}, {{23., 
            4.95509240654689}, 
            Offset[{-3, 0}, {23., 4.95509240654689}]}}], {{{1., 0.}, {0., 
          1.}}, {0., 0.}}]},
       Antialiasing->False,
       FontFamily->"Times",
       FontSize->16]}, 
     {GrayLevel[0], PointSize[0.02], 
      StyleBox[{
        GeometricTransformationBox[
         LineBox[{}], {{{1., 0.}, {0., 1.}}, {0., 0.}}], 
        GeometricTransformationBox[
         LineBox[{{{24., 5.53867832306114}, 
            Offset[{3, 0}, {24., 5.53867832306114}]}, {{24., 
            5.53867832306114}, Offset[{-3, 0}, {24., 5.53867832306114}]}, {{
            24., 5.467464693187042}, 
            Offset[{3, 0}, {24., 5.467464693187042}]}, {{24., 
            5.467464693187042}, 
            Offset[{-3, 0}, {24., 5.467464693187042}]}}], {{{1., 0.}, {0., 
          1.}}, {0., 0.}}]},
       Antialiasing->False,
       FontFamily->"Times",
       FontSize->16]}}}, {
    {GrayLevel[0], PointSize[0.02], AbsoluteThickness[1.6], 
     StyleBox[PointBox[CompressedData["
1:eJxTTMoPSmViYGAQB2IQDQUOrit/VH7ZZewA4XI4KBquZP/YB+MLOJhX7bbT
MofxRRzeqWd+07ltBOVLOLRp7gmeZwbjyzgUzJO1bn1hAOUrOCQ4i6eFTdWD
8pUcmNoiz6WGaUP5Kg61C1g3rzioDuWrOTA1KQSn1qlA+RoOC47+cDGrVoTy
tRySA+76/y+Xh/J1HGSvZ0YI/JaB8vUcrofXOyWslobyDRykPRpMxDyloHxD
hy17DjrVV0hC+UYOWd+XSzW+lIDyjR3S56WulHOHyZs4nO9PMQqbCuObOrjN
VlC43w3jmzncuiLledoApt/cYe66y20TfohB+RYOf45k66oyizkAAB8GVUA=

       "]],
      FontFamily->"Times",
      FontSize->16]}, {
     {GrayLevel[0], PointSize[0.02], AbsoluteThickness[1.6], 
      StyleBox[{},
       FontFamily->"Times",
       FontSize->16]}, {}}, {
     {GrayLevel[0], PointSize[0.02], AbsoluteThickness[1.6], 
      StyleBox[{},
       FontFamily->"Times",
       FontSize->16]}, {}}}, {{}, {}}},
  AspectRatio->0.7,
  Axes->{False, False},
  AxesLabel->{None, None},
  AxesOrigin->{1.5416666666666667`, 0},
  BaseStyle->{FontFamily -> "Times", FontSize -> 16},
  DisplayFunction->Identity,
  Frame->{{True, True}, {True, True}},
  FrameLabel->{{
     FormBox["\"NO concentration (ppb)\"", TraditionalForm], None}, {
     FormBox["\"Generation index (-)\"", TraditionalForm], None}},
  FrameTicks->{{Automatic, Automatic}, {Automatic, Automatic}},
  GridLines->{Automatic, Automatic},
  GridLinesStyle->Directive[
    GrayLevel[0.5, 0.4]],
  Method->{
   "OptimizePlotMarkers" -> True, "OptimizePlotMarkers" -> True, 
    "CoordinatesToolOptions" -> {"DisplayFunction" -> ({
        Identity[
         Part[#, 1]], 
        Identity[
         Part[#, 2]]}& ), "CopiedValueFunction" -> ({
        Identity[
         Part[#, 1]], 
        Identity[
         Part[#, 2]]}& )}},
  PlotRange->{{1.5416666666666667`, 24.}, {0, 19.730292914589217`}},
  PlotRangeClipping->True,
  PlotRangePadding->{{
     Scaled[0.02], 
     Scaled[0.02]}, {
     Scaled[0.02], 
     Scaled[0.05]}},
  Ticks->{Automatic, Automatic}]], "Output",
 CellChangeTimes->{
  3.808559154394031*^9, 3.808559395923481*^9, 3.808560228176528*^9, 
   3.8085619877164087`*^9, 3.808565240352778*^9, 3.8085696080141773`*^9, 
   3.808573365800074*^9, {3.80857343395715*^9, 3.808573453550886*^9}, 
   3.808573616840007*^9, 3.8085738342714663`*^9, 3.808573931841734*^9, 
   3.808574138749063*^9, 3.808577531414421*^9, 3.8085776497678013`*^9, 
   3.8085785835094433`*^9, 3.808578707079067*^9, 3.808578852206277*^9, 
   3.808578953233445*^9, 3.808579164477457*^9, 3.808579522226501*^9, 
   3.8085810390486803`*^9, 3.808582190575548*^9, 3.808582905090191*^9, 
   3.808582962875712*^9, 3.8085834442998533`*^9, 3.808583874752119*^9, 
   3.808583941165732*^9, 3.8085844070975523`*^9, 3.808584966698501*^9, 
   3.808585136789076*^9, 3.808585351278187*^9, 3.808585506876322*^9, 
   3.8085866210293303`*^9, 3.808623438174498*^9, 3.808625035792759*^9, 
   3.808625438690318*^9, 3.808625603862097*^9, 3.8086259578088293`*^9, 
   3.808626870957508*^9, 3.808627020107095*^9, 3.80862708042871*^9, 
   3.808637819509262*^9, 3.808639006732874*^9, 3.8086395219428253`*^9, 
   3.808639793980214*^9, 3.808640070819635*^9, 3.8086420078453007`*^9, 
   3.808642266571142*^9, 3.808642627746427*^9, 3.808642732590621*^9, 
   3.8086433470818777`*^9, 3.808643455152882*^9, 3.808643588610907*^9, 
   3.808643778865943*^9, {3.808643981837496*^9, 3.808644008896078*^9}, 
   3.8086442642397423`*^9, 3.808899061153553*^9, 3.8088991782556667`*^9, 
   3.808900263908371*^9, 3.808900621225919*^9, 3.808902600826408*^9, 
   3.8089037501644917`*^9, 3.8089122002689953`*^9, 3.808914831999774*^9, 
   3.808915003161618*^9, 3.808979273118289*^9, 3.8089857099156933`*^9, 
   3.808985989399314*^9, 3.8089873174988956`*^9, 3.8089876233946342`*^9, 
   3.808988984976766*^9, 3.809007422438387*^9, 3.809089818294849*^9, 
   3.809155164787431*^9, 3.809239205198958*^9, 3.80924102941291*^9, 
   3.80925177329734*^9, 3.809252129141943*^9, 3.809252856905345*^9, 
   3.80925372025519*^9, 3.809254773892391*^9, 3.809255070860036*^9, 
   3.809353349465331*^9, 3.8093558796756077`*^9, 3.809355946274338*^9, 
   3.8093559788048*^9, 3.8094156910875473`*^9, {3.809415742305027*^9, 
   3.809415758680243*^9}, {3.809416092867011*^9, 3.809416115377954*^9}, 
   3.809522285256567*^9, 3.809764691225609*^9, 3.8097688736305637`*^9, 
   3.809769179664342*^9, 3.809769681650477*^9, 3.8114006853700047`*^9, 
   3.81140144747904*^9, 3.8114022155795517`*^9, 3.8114025691890993`*^9, 
   3.811402844162726*^9, 3.81140305954134*^9, 3.811403358926092*^9, {
   3.811404215489134*^9, 3.811404231599586*^9}, 3.8114046721933727`*^9, 
   3.811405436614863*^9, 3.81140550988018*^9, 3.811406600752202*^9, 
   3.811406673882105*^9, 3.811406956137494*^9, 3.811407063223559*^9, 
   3.811407139621417*^9, 3.811416768062434*^9, 3.811417487346417*^9, 
   3.811574426623036*^9},
 CellLabel->
  "Out[100]=",ExpressionUUID->"c7259816-0150-4341-a8ea-1db80878f79d"],

Cell[BoxData[
 InterpretationBox[
  RowBox[{"\<\"Calculated value of the FeNO at the top of the trachea : (ppb) \
\"\>", "\[InvisibleSpace]", "20.47032502167661`"}],
  SequenceForm[
  "Calculated value of the FeNO at the top of the trachea : (ppb) ", 
   20.47032502167661],
  Editable->False]], "Print",
 CellChangeTimes->{
  3.808559153962802*^9, 3.8085593929916067`*^9, 3.8085602252419233`*^9, 
   3.808561987175831*^9, 3.8085652398663588`*^9, 3.808569607670013*^9, 
   3.808573365310507*^9, {3.808573433592908*^9, 3.808573453189333*^9}, 
   3.808573616487883*^9, 3.808573833914857*^9, 3.8085739314806843`*^9, 
   3.808574138386998*^9, 3.808577531047023*^9, 3.80857764939746*^9, 
   3.808578583142606*^9, 3.808578706713595*^9, 3.808578851835948*^9, 
   3.8085789528711653`*^9, 3.8085791641197157`*^9, 3.808579521864757*^9, 
   3.8085810386774397`*^9, 3.808582190187752*^9, 3.8085829047133093`*^9, 
   3.808582962493758*^9, 3.808583443910055*^9, 3.808583874368843*^9, 
   3.808583940778509*^9, 3.808584405968913*^9, 3.808584966339555*^9, 
   3.808585136434285*^9, 3.808585350957465*^9, 3.808585506514679*^9, 
   3.808586620550379*^9, 3.808623437438835*^9, 3.808625035442419*^9, 
   3.808625438219019*^9, 3.808625603502391*^9, 3.808625957459935*^9, 
   3.8086268705014973`*^9, 3.80862701745258*^9, 3.808627080094486*^9, 
   3.80863781891332*^9, 3.8086390061559353`*^9, 3.808639521594241*^9, 
   3.8086397936238956`*^9, 3.8086400704903812`*^9, 3.808642007348735*^9, 
   3.8086422662042*^9, 3.808642627379526*^9, 3.808642732219933*^9, 
   3.808643346716712*^9, 3.808643454662931*^9, 3.808643588274028*^9, 
   3.808643778527248*^9, {3.808643981509656*^9, 3.808644008566935*^9}, 
   3.808644263897311*^9, 3.8088990575020647`*^9, 3.808899174911523*^9, 
   3.8089002605400743`*^9, 3.8089006178394403`*^9, 3.808902597243197*^9, 
   3.808903746804949*^9, 3.8089121960579557`*^9, 3.808914828699273*^9, 
   3.8089149998009043`*^9, 3.8089792697518883`*^9, 3.8089857069818583`*^9, 
   3.808985986458734*^9, 3.808987313923901*^9, 3.808987619702838*^9, 
   3.8089889812844257`*^9, 3.809007420791439*^9, 3.809089748172224*^9, 
   3.809155080604559*^9, 3.809239175014387*^9, 3.809241002825601*^9, 
   3.809251749868154*^9, 3.8092520999327707`*^9, 3.809252834484709*^9, 
   3.8092536967071743`*^9, 3.8092547474793587`*^9, 3.809255045258843*^9, 
   3.809353348262628*^9, 3.80935587889182*^9, 3.809355946280715*^9, 
   3.809355978810487*^9, 3.809415691095083*^9, {3.809415742314666*^9, 
   3.809415758689845*^9}, {3.809416092874571*^9, 3.809416115289961*^9}, 
   3.809522284852716*^9, 3.809764690870676*^9, 3.809768873559623*^9, 
   3.809769179598282*^9, 3.8097696815854883`*^9, 3.811400684930668*^9, 
   3.811401447246393*^9, 3.8114022155019617`*^9, 3.8114025689553432`*^9, 
   3.811402844091372*^9, 3.811403059415339*^9, 3.811403358861411*^9, {
   3.81140421542327*^9, 3.811404231533587*^9}, 3.8114046718837557`*^9, 
   3.811405436428091*^9, 3.811405509817154*^9, 3.811406600453219*^9, 
   3.81140667381133*^9, 3.8114069559566183`*^9, 3.811407063163172*^9, 
   3.811407139560655*^9, 3.811416767605357*^9, 3.811417487229413*^9, 
   3.811574426630659*^9},
 CellLabel->
  "During evaluation of \
In[90]:=",ExpressionUUID->"2705498a-0e42-4072-824f-88633ee3a025"],

Cell[BoxData[
 GraphicsBox[{{}, {
    {GrayLevel[0], PointSize[0.02], AbsoluteThickness[1.6], 
     StyleBox[PointBox[CompressedData["
1:eJxTTMoPSmViYGCQBGIQDQP506ss0itMHCC8D/YmlnP+bfphDOUzOLiu/FH5
ZReMz+GgaLiS/WMfjC/gYF61207LHMYXcXinnvlN57YRlC/h0Ka5J3ieGYwv
41AwT9a69YUBlK/gkOAsnhY2VQ/KV3Jgaos8lxqmDeWrONQuYN284qA6lK/m
wNSkEJxapwLlazgsOPrDxaxaEcrXckgOuOv/v1weytdxkL2eGSHwWwbK13O4
Hl7vlLBaGso3cJD2aDAR85SC8g0dtuw56FRfIQnlGzlkfV8u1fhSAso3dkif
l7pSzh0mb+Jwvj/FKGwqjG/q4DZbQeF+N4xv5nDripTnaQOYfnOHuesut034
IQblWzj8OZKtq8os5gAAwE1doA==
       "]],
      FontFamily->"Times",
      FontSize->16]}, {
     {GrayLevel[0], PointSize[0.02], AbsoluteThickness[1.6], 
      StyleBox[{},
       FontFamily->"Times",
       FontSize->16]}, {}}, {
     {GrayLevel[0], PointSize[0.02], AbsoluteThickness[1.6], 
      StyleBox[{},
       FontFamily->"Times",
       FontSize->16]}, {}}}, {{}, {}}},
  AspectRatio->0.7,
  Axes->{False, False},
  AxesLabel->{None, None},
  AxesOrigin->{0, 0},
  BaseStyle->{FontFamily -> "Times", FontSize -> 16},
  DisplayFunction->Identity,
  Frame->{{True, True}, {True, True}},
  FrameLabel->{{
     FormBox["\"NO concentration (ppb)\"", TraditionalForm], None}, {
     FormBox["\"Generation index (-)\"", TraditionalForm], None}},
  FrameTicks->{{Automatic, Automatic}, {Automatic, Automatic}},
  GridLines->{Automatic, Automatic},
  GridLinesStyle->Directive[
    GrayLevel[0.5, 0.4]],
  Method->{
   "OptimizePlotMarkers" -> True, "OptimizePlotMarkers" -> True, 
    "CoordinatesToolOptions" -> {"DisplayFunction" -> ({
        Identity[
         Part[#, 1]], 
        Identity[
         Part[#, 2]]}& ), "CopiedValueFunction" -> ({
        Identity[
         Part[#, 1]], 
        Identity[
         Part[#, 2]]}& )}},
  PlotRange->{{0, 24.}, {0, 20.47032502167661}},
  PlotRangeClipping->True,
  PlotRangePadding->{{
     Scaled[0.02], 
     Scaled[0.02]}, {
     Scaled[0.02], 
     Scaled[0.05]}},
  Ticks->{Automatic, Automatic}]], "Output",
 CellChangeTimes->{
  3.808559154394031*^9, 3.808559395923481*^9, 3.808560228176528*^9, 
   3.8085619877164087`*^9, 3.808565240352778*^9, 3.8085696080141773`*^9, 
   3.808573365800074*^9, {3.80857343395715*^9, 3.808573453550886*^9}, 
   3.808573616840007*^9, 3.8085738342714663`*^9, 3.808573931841734*^9, 
   3.808574138749063*^9, 3.808577531414421*^9, 3.8085776497678013`*^9, 
   3.8085785835094433`*^9, 3.808578707079067*^9, 3.808578852206277*^9, 
   3.808578953233445*^9, 3.808579164477457*^9, 3.808579522226501*^9, 
   3.8085810390486803`*^9, 3.808582190575548*^9, 3.808582905090191*^9, 
   3.808582962875712*^9, 3.8085834442998533`*^9, 3.808583874752119*^9, 
   3.808583941165732*^9, 3.8085844070975523`*^9, 3.808584966698501*^9, 
   3.808585136789076*^9, 3.808585351278187*^9, 3.808585506876322*^9, 
   3.8085866210293303`*^9, 3.808623438174498*^9, 3.808625035792759*^9, 
   3.808625438690318*^9, 3.808625603862097*^9, 3.8086259578088293`*^9, 
   3.808626870957508*^9, 3.808627020107095*^9, 3.80862708042871*^9, 
   3.808637819509262*^9, 3.808639006732874*^9, 3.8086395219428253`*^9, 
   3.808639793980214*^9, 3.808640070819635*^9, 3.8086420078453007`*^9, 
   3.808642266571142*^9, 3.808642627746427*^9, 3.808642732590621*^9, 
   3.8086433470818777`*^9, 3.808643455152882*^9, 3.808643588610907*^9, 
   3.808643778865943*^9, {3.808643981837496*^9, 3.808644008896078*^9}, 
   3.8086442642397423`*^9, 3.808899061153553*^9, 3.8088991782556667`*^9, 
   3.808900263908371*^9, 3.808900621225919*^9, 3.808902600826408*^9, 
   3.8089037501644917`*^9, 3.8089122002689953`*^9, 3.808914831999774*^9, 
   3.808915003161618*^9, 3.808979273118289*^9, 3.8089857099156933`*^9, 
   3.808985989399314*^9, 3.8089873174988956`*^9, 3.8089876233946342`*^9, 
   3.808988984976766*^9, 3.809007422438387*^9, 3.809089818294849*^9, 
   3.809155164787431*^9, 3.809239205198958*^9, 3.80924102941291*^9, 
   3.80925177329734*^9, 3.809252129141943*^9, 3.809252856905345*^9, 
   3.80925372025519*^9, 3.809254773892391*^9, 3.809255070860036*^9, 
   3.809353349465331*^9, 3.8093558796756077`*^9, 3.809355946274338*^9, 
   3.8093559788048*^9, 3.8094156910875473`*^9, {3.809415742305027*^9, 
   3.809415758680243*^9}, {3.809416092867011*^9, 3.809416115377954*^9}, 
   3.809522285256567*^9, 3.809764691225609*^9, 3.8097688736305637`*^9, 
   3.809769179664342*^9, 3.809769681650477*^9, 3.8114006853700047`*^9, 
   3.81140144747904*^9, 3.8114022155795517`*^9, 3.8114025691890993`*^9, 
   3.811402844162726*^9, 3.81140305954134*^9, 3.811403358926092*^9, {
   3.811404215489134*^9, 3.811404231599586*^9}, 3.8114046721933727`*^9, 
   3.811405436614863*^9, 3.81140550988018*^9, 3.811406600752202*^9, 
   3.811406673882105*^9, 3.811406956137494*^9, 3.811407063223559*^9, 
   3.811407139621417*^9, 3.811416768062434*^9, 3.811417487346417*^9, 
   3.811574426662842*^9},
 CellLabel->
  "Out[102]=",ExpressionUUID->"c822c4b6-cf3b-4194-84db-cccc0b168cfe"]
}, Open  ]],

Cell[BoxData[
 RowBox[{"\[IndentingNewLine]", 
  StyleBox[
   RowBox[{"(*", " ", 
    RowBox[{"NO", " ", "transport", " ", "during", " ", 
     RowBox[{"expiration", " ", ":", " ", 
      RowBox[{
      "dynamic", " ", "simulation", " ", "with", " ", "the", " ", "FVM"}]}]}],
     " ", "*)"}],
   FontSize->16], 
  StyleBox["\[IndentingNewLine]",
   FontSize->16], "\[IndentingNewLine]", 
  RowBox[{
   RowBox[{
    RowBox[{"texp", " ", "=", " ", "20"}], ";"}], "\[IndentingNewLine]", 
   "\[IndentingNewLine]", 
   RowBox[{
    RowBox[{"inc", " ", "=", " ", 
     RowBox[{"{", "}"}]}], ";"}], "\[IndentingNewLine]", 
   RowBox[{
    RowBox[{"For", "[", 
     RowBox[{
      RowBox[{"k", " ", "=", " ", "1"}], ",", " ", 
      RowBox[{"k", "<", 
       RowBox[{
        RowBox[{"Length", "[", "lairw", "]"}], "+", "1"}]}], ",", 
      RowBox[{"k", "++"}], ",", "\[IndentingNewLine]", 
      RowBox[{
       RowBox[{"inc", " ", "=", " ", 
        RowBox[{"Join", "[", 
         RowBox[{"inc", ",", 
          RowBox[{"{", 
           RowBox[{
            RowBox[{"CNO", "[", 
             RowBox[{
              RowBox[{"lairw", "[", 
               RowBox[{"[", 
                RowBox[{"k", ",", "1"}], "]"}], "]"}], ",", 
              RowBox[{"lairw", "[", 
               RowBox[{"[", 
                RowBox[{"k", ",", "2"}], "]"}], "]"}]}], "]"}], "[", "t", 
            "]"}], "}"}]}], "]"}]}], ";"}]}], "\[IndentingNewLine]", "]"}], 
    ";"}], "\[IndentingNewLine]", 
   RowBox[{
    RowBox[{"For", "[", 
     RowBox[{
      RowBox[{"k", " ", "=", " ", "1"}], ",", " ", 
      RowBox[{"k", "<", 
       RowBox[{
        RowBox[{"Length", "[", "iter", "]"}], "+", "1"}]}], ",", 
      RowBox[{"k", "++"}], ",", "\[IndentingNewLine]", 
      RowBox[{
       RowBox[{"inc", " ", "=", " ", 
        RowBox[{"Join", "[", 
         RowBox[{"inc", ",", 
          RowBox[{"{", 
           RowBox[{
            RowBox[{"CNO", "[", 
             RowBox[{
              RowBox[{"iter", "[", 
               RowBox[{"[", 
                RowBox[{"k", ",", "1"}], "]"}], "]"}], ",", 
              RowBox[{"iter", "[", 
               RowBox[{"[", 
                RowBox[{"k", ",", "2"}], "]"}], "]"}]}], "]"}], "[", "t", 
            "]"}], "}"}]}], "]"}]}], ";"}]}], "\[IndentingNewLine]", "]"}], 
    ";"}], "\[IndentingNewLine]", "\[IndentingNewLine]", 
   RowBox[{
    RowBox[{"ci", " ", "=", " ", 
     RowBox[{"{", "}"}]}], ";"}], "\[IndentingNewLine]", 
   RowBox[{
    RowBox[{"For", "[", 
     RowBox[{
      RowBox[{"k", " ", "=", " ", "1"}], ",", " ", 
      RowBox[{"k", "<", 
       RowBox[{
        RowBox[{"Length", "[", "lairw", "]"}], "+", "1"}]}], ",", 
      RowBox[{"k", "++"}], ",", "\[IndentingNewLine]", 
      RowBox[{
       RowBox[{"ci", " ", "=", " ", 
        RowBox[{"Join", "[", 
         RowBox[{"ci", ",", 
          RowBox[{"{", 
           RowBox[{
            RowBox[{
             RowBox[{"CNO", "[", 
              RowBox[{
               RowBox[{"lairw", "[", 
                RowBox[{"[", 
                 RowBox[{"k", ",", "1"}], "]"}], "]"}], ",", 
               RowBox[{"lairw", "[", 
                RowBox[{"[", 
                 RowBox[{"k", ",", "2"}], "]"}], "]"}]}], "]"}], "[", "0", 
             "]"}], " ", "\[Equal]", " ", "0"}], "}"}]}], "]"}]}], ";"}]}], 
     "\[IndentingNewLine]", "]"}], ";"}], "\[IndentingNewLine]", 
   RowBox[{
    RowBox[{"For", "[", 
     RowBox[{
      RowBox[{"k", " ", "=", " ", "1"}], ",", " ", 
      RowBox[{"k", "<", 
       RowBox[{
        RowBox[{"Length", "[", "iter", "]"}], "+", "1"}]}], ",", 
      RowBox[{"k", "++"}], ",", "\[IndentingNewLine]", 
      RowBox[{
       RowBox[{"ci", " ", "=", " ", 
        RowBox[{"Join", "[", 
         RowBox[{"ci", ",", 
          RowBox[{"{", 
           RowBox[{
            RowBox[{
             RowBox[{"CNO", "[", 
              RowBox[{
               RowBox[{"iter", "[", 
                RowBox[{"[", 
                 RowBox[{"k", ",", "1"}], "]"}], "]"}], ",", 
               RowBox[{"iter", "[", 
                RowBox[{"[", 
                 RowBox[{"k", ",", "2"}], "]"}], "]"}]}], "]"}], "[", "0", 
             "]"}], " ", "\[Equal]", " ", "0"}], "}"}]}], "]"}]}], ";"}]}], 
     "\[IndentingNewLine]", "]"}], ";"}], "\[IndentingNewLine]", 
   "\[IndentingNewLine]", 
   RowBox[{
    RowBox[{"rulederfin", " ", "=", " ", 
     RowBox[{"FullSimplify", "[", 
      RowBox[{
       RowBox[{
        FractionBox["Dair", "Patm"], "\[Pi]", " ", 
        FractionBox[
         SuperscriptBox["Dm", "2"], "4"], 
        FractionBox[
         RowBox[{"Cfr", "-", "Cm"}], 
         FractionBox[
          RowBox[{"\[Alpha]m", " ", "Dmini"}], "2"]]}], "/.", 
       RowBox[{
        RowBox[{"Solve", "[", 
         RowBox[{
          RowBox[{
           RowBox[{"\[Pi]", " ", 
            FractionBox[
             SuperscriptBox["Dm", "2"], "4"], " ", 
            FractionBox["2", 
             RowBox[{"\[Alpha]m", " ", "Dmini"}]], 
            RowBox[{"(", 
             RowBox[{"Cfr", "-", "Cm"}], ")"}]}], "\[Equal]", " ", 
           RowBox[{
            RowBox[{"\[Pi]", " ", 
             FractionBox[
              SuperscriptBox["Dd1", "2"], "4"], 
             FractionBox["2", 
              RowBox[{"\[Alpha]d", " ", "Dd1ini"}]], 
             RowBox[{"(", 
              RowBox[{"Cd1", "-", "Cfr"}], ")"}]}], "+", 
            RowBox[{"\[Pi]", " ", 
             FractionBox[
              SuperscriptBox["Dd2", "2"], "4"], 
             FractionBox["2", 
              RowBox[{"\[Alpha]d", " ", "Dd2ini"}]], 
             RowBox[{"(", 
              RowBox[{"Cd2", "-", "Cfr"}], ")"}]}]}]}], ",", "Cfr"}], "]"}], 
        "[", 
        RowBox[{"[", "1", "]"}], "]"}]}], "]"}]}], ";"}], "\n", 
   RowBox[{
    RowBox[{"rulederdeb", " ", "=", " ", 
     RowBox[{"FullSimplify", "[", 
      RowBox[{
       RowBox[{
        FractionBox["Dair", "Patm"], "\[Pi]", " ", 
        FractionBox[
         SuperscriptBox["Dd1", "2"], "4"], 
        FractionBox[
         RowBox[{"Cd1", "-", "Cfr"}], 
         FractionBox[
          RowBox[{"\[Alpha]d", " ", "Dd1ini"}], "2"]]}], "/.", 
       RowBox[{"Simplify", "[", 
        RowBox[{
         RowBox[{"Solve", "[", 
          RowBox[{
           RowBox[{
            RowBox[{"\[Pi]", " ", 
             FractionBox[
              SuperscriptBox["Dm", "2"], "4"], " ", 
             FractionBox["2", 
              RowBox[{"\[Alpha]m", " ", "Dmini"}]], 
             RowBox[{"(", 
              RowBox[{"Cfr", "-", "Cm"}], ")"}]}], "\[Equal]", " ", 
            RowBox[{
             RowBox[{"\[Pi]", " ", 
              FractionBox[
               SuperscriptBox["Dd1", "2"], "4"], 
              FractionBox["2", 
               RowBox[{"\[Alpha]d", " ", "Dd1ini"}]], 
              RowBox[{"(", 
               RowBox[{"Cd1", "-", "Cfr"}], ")"}]}], "+", 
             RowBox[{"\[Pi]", " ", 
              FractionBox[
               SuperscriptBox["Dd2", "2"], "4"], 
              FractionBox["2", 
               RowBox[{"\[Alpha]d", " ", "Dd2ini"}]], 
              RowBox[{"(", 
               RowBox[{"Cd2", "-", "Cfr"}], ")"}]}]}]}], ",", "Cfr"}], "]"}], 
         "[", 
         RowBox[{"[", "1", "]"}], "]"}], "]"}]}], "]"}]}], ";"}], 
   "\[IndentingNewLine]", 
   RowBox[{
    RowBox[{"rulederfinternorm", " ", "=", " ", 
     RowBox[{"FullSimplify", "[", 
      RowBox[{
       RowBox[{
        RowBox[{"Qm", " ", "Cfr"}], "+", 
        RowBox[{
         FractionBox["Dair", "Patm"], "\[Pi]", " ", 
         FractionBox[
          SuperscriptBox["Dm", "2"], "4"], 
         FractionBox[
          RowBox[{"Cfr", "-", "Cm"}], 
          FractionBox[
           RowBox[{"\[Alpha]m", " ", "Dmini"}], "2"]]}]}], "/.", 
       RowBox[{
        RowBox[{"Solve", "[", 
         RowBox[{
          RowBox[{
           RowBox[{
            SuperscriptBox["Dm", "2"], 
            FractionBox[
             RowBox[{"Cfr", "-", "Cm"}], 
             FractionBox[
              RowBox[{"\[Alpha]m", " ", "Dmini"}], "2"]]}], "\[Equal]", 
           RowBox[{"2", " ", 
            SuperscriptBox[
             RowBox[{"(", 
              RowBox[{"Da", " ", "reddiam"}], ")"}], "2"], 
            FractionBox["1", "La"], 
            RowBox[{
             RowBox[{"Gradacadimfit", "[", "0", "]"}], "[", 
             RowBox[{"Cfr", ",", "Pea"}], "]"}]}]}], ",", "Cfr"}], "]"}], "[", 
        RowBox[{"[", "1", "]"}], "]"}]}], "]"}]}], ";"}], 
   "\[IndentingNewLine]", 
   RowBox[{
    RowBox[{"rulederfinteralt", " ", "=", " ", 
     RowBox[{"FullSimplify", "[", 
      RowBox[{
       RowBox[{
        RowBox[{"Qm", " ", "Cfr"}], "+", 
        RowBox[{
         FractionBox["Dair", "Patm"], "\[Pi]", " ", 
         FractionBox[
          SuperscriptBox["Dm", "2"], "4"], 
         FractionBox[
          RowBox[{"Cfr", "-", "Cm"}], 
          FractionBox[
           RowBox[{"\[Alpha]m", " ", "Dmini"}], "2"]]}]}], "/.", 
       RowBox[{
        RowBox[{"Solve", "[", 
         RowBox[{
          RowBox[{
           RowBox[{
            SuperscriptBox["Dm", "2"], 
            FractionBox[
             RowBox[{"Cfr", "-", "Cm"}], 
             FractionBox[
              RowBox[{"\[Alpha]m", " ", "Dmini"}], "2"]]}], "\[Equal]", 
           RowBox[{"2", " ", 
            SuperscriptBox[
             RowBox[{"(", 
              RowBox[{"Da", " ", "reddiam"}], ")"}], "2"], 
            FractionBox["1", "La"], 
            RowBox[{
             RowBox[{"Gradacadimfit", "[", "1", "]"}], "[", 
             RowBox[{"Cfr", ",", "Pea"}], "]"}]}]}], ",", "Cfr"}], "]"}], "[", 
        RowBox[{"[", "1", "]"}], "]"}]}], "]"}]}], ";"}], 
   "\[IndentingNewLine]", "\[IndentingNewLine]", 
   RowBox[{
    RowBox[{"eqNOinst", " ", "=", " ", 
     RowBox[{"{", 
      RowBox[{"Simplify", "[", 
       RowBox[{
        RowBox[{
         RowBox[{
          RowBox[{"CNO", "[", 
           RowBox[{"1", ",", "1"}], "]"}], "'"}], "[", "t", "]"}], "\[Equal]",
         " ", 
        RowBox[{
         FractionBox["texp", 
          RowBox[{
           FractionBox[
            RowBox[{"\[Pi]", " ", 
             SuperscriptBox[
              RowBox[{"Dia", "[", 
               RowBox[{"1", ",", "1"}], "]"}], "2"]}], "4"], 
           RowBox[{"\[Alpha]value", "[", 
            RowBox[{"[", "1", "]"}], "]"}], 
           RowBox[{"Diaini", "[", 
            RowBox[{"1", ",", "1"}], "]"}]}]], 
         RowBox[{"(", 
          RowBox[{
           RowBox[{
            RowBox[{"-", 
             RowBox[{"Q", "[", 
              RowBox[{"1", ",", "1"}], "]"}]}], 
            RowBox[{
             RowBox[{"CNO", "[", 
              RowBox[{"1", ",", "1"}], "]"}], "[", "t", "]"}]}], "+", 
           RowBox[{
            RowBox[{"Q", "[", 
             RowBox[{"2", ",", "1"}], "]"}], 
            RowBox[{
             RowBox[{"CNO", "[",
[truncated: 191,845 more chars]
